# Supplementary material for: Proteomic analysis of mitochondria associated membranes in renal ischemic reperfusion injury
Source: J Transl Med. 2024 Mar 10;22:261. doi: 10.1186/s12967-024-05021-0 (PMC10925013; doi:10.1186/s12967-024-05021-0)
Supplement: Supplementary file 3 — Additional file 3: Table S1. Subcellular distribution of total and differential proteins. [file 12967_2024_5021_MOESM3_ESM.xlsx]

## Sheet: whole proteins
subcellular localization	numbers	percent
cytoplasm	1557	0.346308
mitochondria	773	0.171931
plasma membrane	718	0.159698
nucleus	690	0.15347
endoplasmic reticulum	96	0.0213523
extracellular	539	0.119884
cytoskeleton	56	0.0124555
peroxisome,Golgi apparatus,lysozyme	58	0.0129004
unreported	9	0.00200178

## Sheet: differential proteins
subcellular localization	numbers	percent
cytoplasm	323	0.469477
mitochondria	105	0.152616
plasma membrane	98	0.142442
nucleus	48	0.0697674
endoplasmic reticulum	15	0.0218023
extracellular	80	0.116279
cytoskeleton	7	0.0101744
peroxisome,Golgi apparatus,lysozyme	11	0.0159884
unreported	1	0.00145349
