# Supplementary material for: Proteomic analysis of mitochondria associated membranes in renal ischemic reperfusion injury
Source: J Transl Med. 2024 Mar 10;22:261. doi: 10.1186/s12967-024-05021-0 (PMC10925013; doi:10.1186/s12967-024-05021-0)
Supplement: Supplementary file 4 — Additional file 4: Table S2. Enrichment analysis of total porteins. [file 12967_2024_5021_MOESM4_ESM.xlsx]

## Sheet: BP
Category	Term	Count	%	PValue	Genes	List Total	Pop Hits	Pop Total	Fold Enrichment	Bonferroni	Benjamini	FDR
GOTERM_BP_DIRECT	GO:0015031~protein transport	200	4.46229	1.05134e-27	VPS29, KDELR1, GLE1, SCAMP4, ARL6IP5, SEC62, GABARAPL2, COG8, COG6, NUP210, COG4, ANK2, ACTN4, SCAMP1, SCAMP3, SCAMP2, RUFY1, NUP93, ZW10, TXNIP, KDELR3, NUP98, KIF20A, VPS25, VPS28, NUP205, SEH1L, LMAN2L, STXBP1, STXBP2, NMD3, AAAS, SNX3, SNX4, SCFD1, RAB11FIP1, NUP85, MYO6, S100A13, NUP88, SNX8, VTI1B, RAB11FIP5, RABGAP1L, MYO5A, EHD1, PPT1, AHCTF1, GDI1, CETN2, GDI2, SNX12, MIA3, IER3IP1, XPO1…	4296	439	19333	2.05022	8.58631e-24	1.43105e-24	1.39198e-24
GOTERM_BP_DIRECT	GO:0032543~mitochondrial translation	91	2.03034	1.60901e-51	MRPS17, MRPS15, MRPS16, MRPS14, FASTKD2, GFM2, MRPS11, MRPS12, MRPL38, MRPL39, MRPS10, MRPL37, MRPL34, MRPL35, MRPL32, MRPL33, MRPL4, MRPL41, MRPL42, MRPL3, MRPL2, MRPL40, MRPL1, MTG1, MRPL9, CHCHD1, MRPS28, RARS2, MRPS26, MRPS27, MRPS24, MRPS25, MRPS22, MRPS23, MRPS18B, MRPL49, MRPS18A, MRPS2, MRPS21, MRPL47, MRPL48, MRPS7, MRPL45, QRSL1, MRPS6, MRPL46, MRPL43, MRPS5, MRPL44, MRPS18C, MRPL53, LA…	4296	96	19333	4.26585	1.31408e-47	6.57038e-48	6.39097e-48
GOTERM_BP_DIRECT	GO:0006888~ER to Golgi vesicle-mediated transport	82	1.82954	1.35709e-22	STEEP1, ARF4, GOLT1B, KDELR1, PDCD6, MIA2, MIA3, IER3IP1, TMED3, TRAPPC11, BCAP29, TMED2, TMED1, TMED7, TMED5, TMED4, RAB2A, TMED9, TRAPPC2L, COG3, TRAPPC2B, RINT1, VAMP7, TBC1D20, TRAPPC6B, ZW10, PREB, KDELR3, ERGIC3, SEC22B, ERGIC2, SEC22A, ERGIC1, COPB2, RAB1A, COPA, SEC23A, VCP, TMED10, LMAN2L, STX17, SAR1A, SAR1B, COPB1, RAB1B, USO1, GOSR1, LMAN1, SCFD1, SPAST, LMAN2, VTI1A, STX5, YKT6, VTI1…	4296	131	19333	2.81694	1.10833e-18	1.23148e-19	1.19786e-19
GOTERM_BP_DIRECT	GO:0002181~cytoplasmic translation	74	1.65105	1.74219e-32	RPL4, RPL5, RPL30, RPL3, RPL32, RPL31, RPL34, RPLP1, RPLP0, RPL10A, RPL8, RPL9, RPL6, RPL7, RPS4X, RPS15, RPS14, RPL7A, RPS17, RPS16, RPS19, RPL18A, RPS18, RACK1, RPLP2, RPL35, RPS11, RPS10, RPS13, RPS12, RPS9, RPL21, RPS7, RPS8, RPL23, RPS5, RPL22, RPS6, RPL13A, RPS3A, RPSA, RPL37A, RPL24, RPL27, RPL26, RPL29, RPL28, UBA52, RPL10, RPL12, RPL11, RPL36A, RPS15A, RPS3, RPL14, RPL13, RPS2, RPS27A, R…	4296	90	19333	3.70019	1.42284e-28	4.74282e-29	4.61331e-29
GOTERM_BP_DIRECT	GO:0001666~response to hypoxia	67	1.49487	1.29194e-05	RYR1, MT-ND4, MT-ND5, TFRC, SLC2A1, PLOD2, PLOD1, HK2, SLC2A8, LOXL2, TXN2, MECP2, ALKBH5, PLAU, CASP3, FUNDC1, LONP1, CAPN2, DNMT3B, ADSL, ITGA2, AGTRAP, CYBA, ACTN4, ATP1B1, RHOA, ADAM17, MMP14, CREB1, KCNMA1, CAT, UTS2, ANGPTL4, CRYAB, TLR2, ENG, PRKAA1, AHCY, ITPR2, THBS1, TM9SF4, HSPD1, HSP90B1, DPP4, PDLIM1, SCFD1, LDHA, UCP2, SCAP, HMOX1, HMOX2, EGLN1, TGFB2, SMAD4, TGFB1, VCAM1, SMAD3, BN…	4296	183	19333	1.64763	0.100138	0.00111066	0.00108033
GOTERM_BP_DIRECT	GO:0009060~aerobic respiration	58	1.29407	8.08674e-26	NDUFA13, MT-ND4, MT-ND5, NDUFA11, NDUFA12, MT-CO1, NDUFA10, MTFR1L, MT-ND2, MT-ND3, MT-ND1, ME3, ADSL, NDUFC2, SDHC, SDHB, SIRT3, OXA1L, NDUFS8, NDUFS7, NDUFS6, NDUFS5, CAT, NDUFS4, UQCRC1, NDUFS3, NDUFS2, MTFR1, NDUFS1, MT-CO3, UQCRC2, NDUFB9, NDUFB8, NDUFB7, NDUFB6, NDUFB10, NDUFB11, NDUFB5, NDUFB4, NDUFB3, NDUFB1, UQCR10, UQCRH, BLOC1S1, NDUFV2, NDUFV1, NDUFA9, NDUFA8, SURF1, NDUFA7, NDUFA6, N…	4296	70	19333	3.72876	6.60444e-22	8.25555e-23	8.03013e-23
GOTERM_BP_DIRECT	GO:0042776~mitochondrial ATP synthesis coupled proton transport	57	1.27175	6.68711e-28	NDUFA13, MT-ND4, MT-ND5, NDUFA11, NDUFA12, NDUFA10, MT-ND2, MT-ND3, MT-ND1, MT-ATP6, ATP5F1EP2, NDUFC2, SDHC, SDHA, SDHB, NDUFS8, NDUFS7, NDUFS6, NDUFS5, NDUFS4, NDUFS3, NDUFS2, NDUFS1, NDUFB9, NDUFB8, STOML2, NDUFB7, NDUFB6, NDUFB10, NDUFB11, NDUFB5, NDUFB4, NDUFB3, NDUFB1, ATP5F1A, ATP5F1B, NDUFV2, ATP5MG, NDUFV1, ATP5MF, ATP5ME, NDUFA9, ATP5PF, NDUFA8, NDUFA7, NDUFA6, ATP5PD, NDUFA5, ATP5PB, N…	4296	65	19333	3.94636	5.46136e-24	1.09227e-24	1.06245e-24
GOTERM_BP_DIRECT	GO:0032981~mitochondrial respiratory chain complex I assembly	55	1.22713	1.02236e-26	NDUFA13, MT-ND4, MT-ND5, NDUFA11, NDUFA12, NDUFA10, MT-ND2, ECSIT, TMEM186, MT-ND1, AIFM1, ACAD9, NDUFC2, TIMM21, BCS1L, OXA1L, NDUFS8, NDUFS7, NDUFS5, NDUFS4, TMEM126A, NDUFS3, NDUFS2, NDUFS1, TMEM126B, NDUFB9, NDUFB8, NDUFB7, NDUFB6, NDUFB10, NDUFB11, DMAC2, NDUFB5, NDUFB4, NDUFB3, NDUFB1, FOXRED1, NDUFA9, NDUFA8, COA1, NDUFA6, NDUFA5, NUBPL, NDUFA3, NDUFA2, NDUFA1, NDUFAF8, NDUFAF6, NDUFAF7, N…	4296	63	19333	3.92877	8.34959e-23	1.1928e-23	1.16023e-23
GOTERM_BP_DIRECT	GO:0006120~mitochondrial electron transport, NADH to ubiquinone	39	0.870147	1.89496e-17	NDUFB9, NDUFB8, MT-ND4, NDUFB7, MT-ND5, NDUFB6, NDUFB10, NDUFB5, NDUFB4, NDUFA10, NDUFB3, NDUFB1, MT-ND2, MT-ND3, MT-ND1, NDUFV2, NDUFV1, NDUFA9, NDUFA8, NDUFA7, NDUFA6, NDUFA5, NDUFA4, NDUFA3, NDUFA2, NDUFA1, NDUFC2, COQ9, NDUFS8, NDUFS7, NDUFS6, NDUFS5, NDUFAB1, NDUFS4, NDUFS3, NDUFS2, NDUFS1, NDUFAF1, DLD	4296	47	19333	3.73424	1.54762e-13	1.19047e-14	1.15797e-14
GOTERM_BP_DIRECT	GO:0030968~endoplasmic reticulum unfolded protein response	25	0.557787	0.000111199	ERO1A, VCP, DERL1, DERL2, ERLEC1, ERMP1, OS9, STC2, CDK5RAP3, PTPN1, MBTPS1, HSPA5, RHBDD2, WFS1, AMFR, EIF2AK3, EIF2AK2, TBL2, SELENOS, VAPB, CANX, STUB1, CALR, MBTPS2, RNF121	4296	52	19333	2.16357	0.596754	0.00624752	0.00607693
GOTERM_BP_DIRECT	GO:0008053~mitochondrial fusion	15	0.334672	8.51344e-07	FIS1, MIGA1, SPG7, MFF, GDAP1, PARL, RCC1L, THG1L, AFG3L2, CHCHD3, OPA1, MFN1, BAX, MFN2, BAK1	4296	18	19333	3.75019	0.00692881	0.000124159	0.000120769
GOTERM_BP_DIRECT	GO:0006754~ATP biosynthetic process	14	0.312361	8.59987e-06	DMAC2L, TGFB1, UQCC3, PRKAG2, ATP5F1C, MT-ATP6, DGUOK, ATP5F1A, ATP5F1B, DNAJC30, ATP5PO, ALDOA, ATP5MF, SLC25A13	4296	18	19333	3.50018	0.0678257	0.000803439	0.000781501

## Sheet: CC
Category	Term	Count	%	PValue	Genes	List Total	Pop Hits	Pop Total	Fold Enrichment	Bonferroni	Benjamini	FDR
GOTERM_CC_DIRECT	GO:0005654~nucleoplasm	1250	27.8893	1.4018e-61	ATF2, EHMT2, NOC2L, LIPA, PSMD8, PSMD9, ALKBH5, PSMD6, ZFYVE27, TBK1, PSMD7, SCP2, PSMD4, PSMD5, AKT2, PSMD2, PSMD3, AKT1, PSMD1, BBX, PRKACA, PRKACB, CSNK2A1, CSNK2A2, PRKAB1, DDX39A, DDX39B, EWSR1, ETHE1, ZC3H11A, PSME3, PSME2, ATF7, UQCRC2, LETMD1, CLOCK, CGGBP1, SET, ABCB1, ABCB6, FLII, SHMT1, COPS7B, CDCA8, ABCB8, COPS7A, ZNF24, AAAS, MRPL10, NCAPH, EPB41L5, HSPH1, GRPEL1, MYO6, RDH14, PSMF1…	4430	3960	20580	1.46641	1.98075e-58	1.98075e-59	1.66394e-59
GOTERM_CC_DIRECT	GO:0070062~extracellular exosome	1015	22.6461	3.33e-162	TFRC, UXS1, GHITM, F11R, PSMD7, CAPNS1, PSMD2, PSMD3, ANKFY1, PRKACA, PRKACB, WLS, CHID1, GSTK1, CACNA2D1, PDZK1, HSPG2, SND1, SCAMP3, CD2AP, SCAMP2, MYL6, MTHFD1, SPINT1, PSME2, PLBD2, MTMR2, TTYH3, ABCB1, ABCB6, SHMT2, SHMT1, TPRG1L, IQGAP1, CYB5R1, HSPH1, PRKAR2A, MYO6, RSU1, LTA4H, GSTM3, JUP, FUCA2, FN1, SNF8, AIF1L, CS, B4GAT1, EIF6, FASN, PRXL2B, AGO2, FAT1, HYOU1, LGMN, ARF4, ARF1, HEXB, …	4430	2219	20580	2.12496	4.7003e-159	2.3501e-159	1.9742e-159
GOTERM_CC_DIRECT	GO:0005739~mitochondrion	840	18.7416	1.0139e-216	TDRKH, MT-ND4, MT-ND5, OSGEPL1, TFRC, MT-CO1, GHITM, ALKBH7, MT-ND2, MT-ND3, MT-ND1, ATP5IF1, LACTB, SCP2, AKT1, MLYCD, PRKACA, GSTK1, ENDOG, HDHD5, LARS2, SCO1, MTHFD1, MTHFD2, SCO2, ETHE1, TMEM126A, UQCRC1, MT-CO2, MT-CO3, TMEM126B, UQCRC2, LETMD1, EXD2, NLRX1, ABCB6, ABCB7, SHMT2, MRPL18, MRPL19, MRPL16, MRPL17, ABCB8, MRPL14, MRPL15, MRPL12, MRPL13, MRPL10, MRPL11, CYB5R1, MRPL20, RHOT2, CYB5…	4430	1451	20580	2.68939	1.4326e-213	1.4326e-213	1.2035e-213
GOTERM_CC_DIRECT	GO:0005783~endoplasmic reticulum	506	11.2896	5.05174e-70	RPL5, ANKLE2, CYBC1, RPL34, TMEM97, NSDHL, ZFYVE27, SCP2, PIP4K2C, WLS, RPL21, PRKCD, PRKCA, LARS1, RPL24, UBA52, ALG10B, LRPAP1, SET, RPN2, SAR1A, PDXDC1, ABCB6, SAR1B, RPN1, MTMR9, TAPBPL, HACD3, HACD2, MTMR6, MTDH, UGT8, NCSTN, PRDX4, CYB5R3, SERPINH1, HMOX1, SSR1, RDH14, PSMF1, S100A10, FDFT1, B3GALNT2, EDEM3, NDFIP2, ICMT, LRBA, EDEM2, EIF2AK3, ERLIN1, ERLIN2, TMEM199, SQLE, GNPTG, GLUD1, EH…	4430	1144	20580	2.05478	7.1381e-67	7.93123e-68	6.66268e-68
GOTERM_CC_DIRECT	GO:0005789~endoplasmic reticulum membrane	499	11.1334	1.61126e-72	ANKLE2, CYBC1, NSDHL, ZFYVE27, EVA1A, CYP1B1, PIP4K2B, WLS, GABARAPL2, NUP210, UBA52, RNF121, RPN2, RETSAT, ABCB6, SAR1B, RPN1, B3GLCT, TAPBPL, HACD3, HACD2, MTDH, GJC1, CYB5R1, CYB5R3, POM121C, RDH11, RDH10, VTI1A, HMOX1, SSR1, RDH14, HMOX2, FDFT1, VTI1B, ABCA1, B3GALNT2, ICMT, LRBA, FZD6, EIF2AK3, ERLIN1, ERLIN2, TMEM199, SQLE, TBL2, PIGS, PIGU, PIGT, PIGO, PIGN, PIGQ, LPCAT1, AREG, PIGX, CYB56…	4430	1106	20580	2.09598	2.27671e-69	2.84589e-70	2.39071e-70
GOTERM_CC_DIRECT	GO:0005743~mitochondrial inner membrane	343	7.65283	7.0941e-124	MT-ND4, MT-ND5, MT-CO1, MICOS13, GHITM, MT-ND2, PHB2, MT-ND3, MT-ND1, LGALS3, FDXR, ACAD11, ENDOG, MRPS18B, MRPS18A, BCS1L, CLPX, GCAT, PISD, MRPS18C, CYP27A1, AFG3L2, COX7A2L, SCO1, CYP2U1, SCO2, GUF1, UQCRC1, TMEM126A, YME1L1, MT-CO2, TMEM126B, UQCRC2, MT-CO3, LETMD1, ABCB7, SHMT2, MRPL18, MRPL19, MRPL16, MRPL17, MRPL14, ABCB8, OMA1, MRPL15, MRPL12, MRPL13, MRPL10, MRPL11, PGS1, MRPL20, APOO, L…	4430	479	20580	3.3266	1.0024e-120	2.3554e-121	1.9787e-121
GOTERM_CC_DIRECT	GO:0005759~mitochondrial matrix	274	6.11334	8.98638e-96	ISCA1, ACSM3, ACSM1, ECI1, PARS2, ALKBH7, GLS, GCSH, FLAD1, LONP1, FDXR, PDK3, MLYCD, MMUT, ACAD10, EARS2, PDK2, PDK1, MCCC2, ACOT9, PDHX, GSTK1, MECR, MCCC1, HOGA1, CLPX, CYP27A1, LARS2, PPA2, MTHFD2, SCO2, PDE12, LACTB2, CLPP, BOLA3, ETHE1, GUF1, FDX2, SUCLG2, TFAM, SUCLG1, TARS2, ALDH7A1, GCDH, EXD2, SHMT2, LIAS, PRDX3, DGUOK, PRDX5, GRPEL1, BLOC1S1, DECR1, PCK2, TRAP1, PYCR1, PYCR2, MTHFS, ER…	4430	389	20580	3.27222	1.26978e-92	2.11629e-93	1.77781e-93
GOTERM_CC_DIRECT	GO:0005765~lysosomal membrane	180	4.01606	1.07735e-29	IFITM3, SCARB2, SCARB1, SPPL2A, LAPTM4B, LAPTM4A, LAMP1, EVA1A, KIF5B, LAMP2, ANKFY1, ENPP1, AP1S1, SLC39A8, VPS35, ATP6V1E1, AP5S1, VPS39, AP2M1, BORCS5, NSF, RAB2A, VPS18, ENTPD4, STX8, VPS33A, VPS33B, STX7, HLA-B, AP1B1, ATP11C, HLA-A, ATP11A, MFSD12, RRAGA, SPNS1, CHMP4B, CHMP4A, ATP6V0D1, UBA52, PI4K2A, ARL8A, ARL8B, ATP6V1A, ENPEP, SEH1L, RAB5C, TMEM63A, ABCB6, PSEN1, PLD3, DPP4, NCSTN, KLC…	4430	377	20580	2.21806	1.52229e-26	1.08735e-27	9.13438e-28
GOTERM_CC_DIRECT	GO:0005840~ribosome	125	2.78893	3.5417e-44	RPL4, RPL5, RPL3, RPL32, RPL31, RPL34, RPL10A, RPL8, RPL9, RPL6, RPS6KA4, RPS15, RPS14, RPS17, RPS16, RPS19, RPL18A, RPS18, RPL35, RPS11, RPS10, RPS13, RPS9, RPL21, RPS7, RPS8, RPS5, RPL23, RPL22, RPS6, MRPS18B, MRPS18A, MRPS18C, RPL24, RPL27, RPL29, RPL28, UBA52, DAP3, MRPL18, MRPL19, MRPL16, MRPL17, MRPL14, MRPL13, MRPL10, MRPL11, MRPL20, GCN1, MRPL27, MRPL28, EIF2AK2, MRPL23, MRPL24, MRPL21, R…	4430	176	20580	3.29943	5.00442e-41	4.54948e-42	3.82182e-42
GOTERM_CC_DIRECT	GO:0005741~mitochondrial outer membrane	118	2.63275	2.44154e-29	ATF2, MTCH1, MTCH2, CISD1, CISD2, PHB2, TOMM20, TOMM22, THG1L, PPP1CC, SLC25A46, SH3GLB1, BNIP3L, CPT1A, MIGA1, STARD7, ACSL1, TOMM34, MUL1, ACSL5, ACSL4, ACSL3, TUFM, ARMCX3, ARMC1, RAB32, PIGBOS1, VDAC3, TRIM14, VDAC2, VDAC1, LETMD1, UBA52, EXD2, NLRX1, ABCB6, MTARC2, CNP, MAOA, MGST1, RHOT2, CYB5R3, RHOT1, HMOX1, PMAIP1, MCL1, RAB11FIP5, VAT1, FIS1, PRNP, MTERF3, DNAJC11, RMDN3, BRI3BP, SPART,…	4430	203	20580	2.7004	3.4499e-26	2.11917e-27	1.78022e-27
GOTERM_CC_DIRECT	GO:0022626~cytosolic ribosome	68	1.51718	1.3555e-34	RPL4, RPL5, RPL30, RPL3, RPL32, RPL31, RPL34, RPLP1, RPLP0, RPL10A, RPL8, RPL9, RPL6, RPL7, RPS4X, RPS15, RPS14, RPL7A, RPS17, RPS16, RPS19, RPL18A, RPS18, RPL35, RPS11, RPS10, RPS13, RPS12, RPS9, RPL21, RPS7, RPS8, RPL23, RPS5, RPL22, RPS6, RPL13A, RPS3A, RPSA, RPL37A, RPL24, RPL27, RPL26, RPL29, RPL28, UBA52, RPL10, RPL12, RPL11, RPL36A, RPS15A, RPS3, RPL14, RPL13, RPS2, RPS27A, RPL18, RPL17, R…	4430	77	20580	4.10261	1.91533e-31	1.47333e-32	1.23768e-32
GOTERM_CC_DIRECT	GO:0044233~ER-mitochondrion membrane contact site	15	0.334672	1.09992e-05	BCAP31, AHCYL1, TOMM40, STX17, TMEM41B, MBOAT7, VPS13A, ACSL4, TOMM20, RAB32, TMX2, CANX, CLCC1, PDZD8, ATG5	4430	21	20580	3.31828	0.0154217	0.000135146	0.00011353

## Sheet: MF
Category	Term	Count	%	PValue	Genes	List Total	Pop Hits	Pop Total	Fold Enrichment	Bonferroni	Benjamini	FDR
GOTERM_MF_DIRECT	GO:0005515~protein binding	654	79.5181	1.64e-42	NUP107, TFRC, ALKBH7, COMTD1, CAPNS1, SCP2, DPYSL3, ANKFY1, PRKACA, PRKACB, GSTK1, PRKAB1, MTHFD1, SCO1, SCO2, EWSR1, MTHFD2, ZC3H11A, LARS1, TXNIP, CLOCK, PLBD2, SET, SAR1A, SAR1B, SHMT2, SHMT1, ZC3HAV1, ZNF24, PRPSAP1, PRPSAP2, RDH11, RDH10, LTA4H, GSTM3, JAG1, JUP, EIF2AK3, EIF2AK2, LNPEP, L1CAM, MOV10, FAM111A, AGO2, NMT1, SFXN3, HYOU1, SFXN1, SFXN2, SFXN5, GTF2H2C, NCAPG2, SNX12, PRKAG2, CAS…	4343	12619	18908	1.22961	4.3981e-139	4.3981e-139	4.2042e-139
GOTERM_MF_DIRECT	GO:0042802~identical protein binding	576	12.8514	9.31529e-26	ATF2, TFRC, UXS1, CLDN2, ENO2, PHB2, SLC4A4, CLDN1, ENO3, RPL7, GLE1, ATP5IF1, LACTB, ZFYVE27, ALCAM, TBK1, PSMD4, UBASH3B, DPYSL3, NAMPT, AKT1, HOMER3, MMUT, MLYCD, PIP4K2C, WLS, TSPYL1, CSNK2A1, DAPK1, RPL22, DAPK3, GTPBP2, CD2AP, HCFC1, RUFY1, NISCH, DYNC1LI2, DDX39A, DAAM1, DDX39B, EWSR1, BIN1, CLPP, ETHE1, PSME3, PARD3, PSME2, HPRT1, TARS1, CGGBP1, MTMR2, CTBP2, SHMT2, CTBP1, SHMT1, TPRG1L, …	4343	1722	18908	1.45628	2.49277e-22	3.5611e-23	3.40407e-23
GOTERM_MF_DIRECT	GO:0005524~ATP binding	573	12.7845	1.23829e-39	TRIO, CLPB, SMC6, SMC3, SMC4, SMC2, MYLK, TBK1, AKT2, AKT3, PIP4K2A, AKT1, PIP4K2B, PIP4K2C, PRKACA, PRKACB, EARS2, DDX18, PRKCI, CSNK2A1, DAPK1, CSNK2A2, PRKCD, DAPK3, PRKCA, CLPX, LARS2, DYNC1LI1, DYNC1LI2, DDX39A, MTHFD1, DDX39B, LARS1, YME1L1, TARS2, PRKCQ, TARS1, PI4K2A, ABCB1, NLRX1, SRCAP, ABCB6, ABCB7, PRKDC, HSPA4L, ABCB8, PRKCZ, RNF213, HSPH1, MYO6, ABCA1, ABCA3, PLK1, EIF2AK3, EIF2AK2,…	4343	1541	18908	1.61885	3.31367e-36	6.62735e-37	6.33511e-37
GOTERM_MF_DIRECT	GO:0005525~GTP binding	192	4.2838	2.05041e-27	RAB3B, RTKN, GUCY1B1, RAB3A, ACSM1, RAB3D, RTCB, ARHGAP35, THG1L, TUBB8, RAB43, TUBB6, TUBB3, ARFIP2, ARL16, PIP4K2B, GNAT1, SEPHS1, TGM2, RAB2A, GUCY1A2, RAB2B, DAPK1, GTPBP6, GTPBP8, GTPBP2, GTPBP1, GTPBP4, TUBA4A, TUFM, GTPBP3, EEF1A1, RAB32, RRAGA, RAB31, RRAGC, RAB34, RAB35, EEF1A2, RABL3, GUF1, SUCLG2, FKBP4, ARL8A, DAP3, ARL8B, RAB5B, RAB5C, SAR1A, ARL6, SAR1B, ARL3, RHOBTB3, ARL1, AK3, AR…	4343	405	18908	2.06396	5.4869e-24	9.14483e-25	8.74158e-25
GOTERM_MF_DIRECT	GO:0003924~GTPase activity	162	3.61446	7.26301e-21	RAB3B, RAB3A, RAB3D, ARHGAP35, TUBB8, RAB43, TUBB6, TUBB3, ARL16, GNAT1, MMUT, TGM2, RAB2A, RAB2B, ENTPD4, ENTPD7, GTPBP2, GTPBP1, GTPBP4, TUBA4A, TUFM, GTPBP3, EEF1A1, RAB32, RRAGA, RAB31, RRAGC, RAB34, RAB35, EEF1A2, RABL3, GUF1, ARL8A, ARL8B, RAB5B, RAB5C, SAR1A, ARL6, SAR1B, ARL3, RHOBTB3, ARL1, ARL2, NTPCR, GSPT1, RAP1B, RHOT2, GNG10, RAP1A, RHOT1, RRAS, RAB6A, EEFSEC, RAB4A, RAB4B, RAB27A, …	4343	357	18908	1.97562	1.94358e-17	2.42948e-18	2.32235e-18
GOTERM_MF_DIRECT	GO:0016887~ATPase activity	159	3.54752	5.75297e-20	EIF4A1, TOR2A, CLPB, SMC3, SMC4, SMC2, SMCHD1, DHX57, RUVBL2, KIF5B, RUVBL1, LONP1, LONP2, SMARCAD1, KIF21A, MTREX, NSF, DDX18, TOR3A, MORC3, AQR, MORC4, RECQL, ATP11C, ATP11B, ATP11A, BCS1L, ATAD3B, ATAD3A, CLPX, AFG3L2, DDX39A, KATNAL1, DDX39B, KIF16B, YME1L1, KIF20A, SNRNP200, PFN2, DDX6, VCP, ABCB6, SRCAP, DDX11L8, DDX1, RHOBTB3, NTPCR, SPATA5, HSP90B1, DHX30, SPAST, RNF213, G3BP1, ATP6V1H, M…	4343	354	18908	1.95546	1.53949e-16	1.71055e-17	1.63512e-17
GOTERM_MF_DIRECT	GO:0016491~oxidoreductase activity	104	2.32039	5.94e-41	ERO1A, PECR, ERO1B, MT-ND4, OXNAD1, MT-ND5, KDM1A, KDM1B, MSMO1, COX6A1, MT-ND1, FADS3, IL4I1, FDXR, FADS1, GSTK1, PGD, SDHA, PDIA5, ALDH3A2, SELENON, SELENOM, POR, CRYZL1, VDAC2, FAR1, RETSAT, MAOA, CTBP1, SDR39U1, COX7A2, ADH5, PRDX2, PRDX4, CYB5R3, RDH11, DHRS7B, PRDX1, ALDH3B1, RDH13, KDSR, NDUFV2, DECR2, DECR1, VAT1, CYBRD1, MICAL2, COQ6, SCCPDH, FASN, NDUFAF5, TECR, ETFA, CYB561D2, AIFM1, N…	4343	241	18908	1.87876	1.58854e-08	8.8252e-10	8.43605e-10
GOTERM_MF_DIRECT	GO:0051082~unfolded protein binding	73	1.62874	2.01805e-15	ERO1B, HSP90AB2P, HSP90AB1, HSPB1, TOMM20, CHAF1A, RUVBL2, SIL1, CCT3, CCT2, NUDC, HSP90AA1, VBP1, AIP, CLPX, TAPBP, AFG3L2, RP2, CDC37, DNAJB11, TCP1, CANX, PFDN1, PFDN2, PFDN4, PPIB, CRYAB, PFDN5, PPIA, HSP90AB4P, HTRA2, SPG7, HSPA14, HSPA13, HSPD1, HSP90B1, DNAJB1, LMAN1, ERLEC1, GRPEL1, TMEM67, DNAJB4, GRPEL2, SERPINH1, SCAP, CCT8, UGGT2, CCT7, UGGT1, MDN1, CCT5, CCT4, HSPA9, TRAP1, HSPA8, TO…	4343	131	18908	2.42609	5.34772e-12	3.85736e-13	3.68727e-13
GOTERM_MF_DIRECT	GO:0051087~chaperone binding	59	1.31638	1.08e-40	SCARB2, APP, TFRC, HSCB, SACS, CTSC, GET4, HLA-B, AHSA1, TSC1, GAK, DNAJC3, DNAJC1, SLC25A17, BIN1, CDC37, DNLZ, ERP29, BIRC5, DNAJC9, PFDN4, GRN, TIMM9, TIMM10, ATP1A1, HSPD1, DNAJB1, STIP1, GRPEL1, BAG2, BAG3, DNAJB4, GRPEL2, BAK1, SLC12A2, UBL4A, HSPA8, PRNP, SDF2L1, HSPA5, AMFR, FN1, SYVN1, TBCD, TIMM44, HSPA2, TBCA, HSPE1, SOD1, DNAJA1, DNAJC10, DNAJA2, TBCE, OGDH, BAX, HYOU1, STUB1, SUGT1, …	4343	110	18908	2.33515	2.88792e-08	1.51996e-09	1.45294e-09
GOTERM_MF_DIRECT	GO:0019003~GDP binding	53	1.18251	8.54046e-17	RAB3B, ARF1, SRP54, RAB22A, GNAT1, HRAS, RAB8A, RAB8B, RAB2A, NME2, RRAS2, RHOA, RAP2C, DYNC1LI1, RAP2A, RAB31, RAP2B, RRAGC, RAB35, SUCLG2, ARL8B, RAB7A, ARF6, PRPS2, RALA, RAB5B, RALB, RAB5C, ARL3, GNAI3, ARL2, GNAI1, RAP1B, RAB21, NRAS, RAP1A, RRAS, GBP1, RAB4A, RAB27A, RAB11B, RAB10, RIT1, RAB14, RHEB, RAB12, RAB18, RAB9A, KRAS, RAB17, RAB5A, RAB9B, RAN	4343	77	18908	2.99668	2.97096e-13	2.07766e-14	1.98604e-14
GOTERM_MF_DIRECT	GO:0008137~NADH dehydrogenase (ubiquinone) activity	38	0.847836	2.6145e-18	NDUFB9, NDUFA13, NDUFB8, MT-ND4, NDUFB7, MT-ND5, NDUFB6, NDUFB10, NDUFA12, MT-CO1, NDUFB5, NDUFB4, NDUFA10, NDUFB3, NDUFB1, MT-ND2, MT-ND3, MT-ND1, NDUFV2, NDUFV1, NDUFA9, NDUFA8, NDUFA7, NDUFA6, NDUFA5, NDUFA4, NDUFA3, NDUFA2, NDUFA1, NDUFC2, NDUFS8, NDUFS7, NDUFS6, NDUFS5, NDUFS4, NDUFS3, NDUFS2, NDUFS1	4343	43	18908	3.84743	6.99641e-15	6.99641e-16	6.6879e-16
GOTERM_MF_DIRECT	GO:0044183~protein binding involved in protein folding	28	0.624721	1.12e-20	HSP90AB1, CCDC47, HSPB1, HSPA14, HSPA13, DNAJB1, KHSRP, CCT8, CCT7, CCT5, CCT4, CCT3, HSPA9, CD74, CCT2, HSPA8, HSPA1L, HSPA5, HSPA6, HSPA2, CCT6A, LYRM7, TCP1, FKBP8, PFDN1, PFDN2, CALR, HSPA1B	4343	49	18908	2.48781	0.00299206	7.81753e-05	7.47281e-05

## Sheet: KEGG
Category	Term	Count	%	PValue	Genes	List Total	Pop Hits	Pop Total	Fold Enrichment	Bonferroni	Benjamini	FDR
KEGG_PATHWAY	hsa01100:Metabolic pathways	653	14.5694	5.40153e-33	MT-ND4, MT-ND5, MT-CO1, UXS1, EHMT2, XYLT2, ENO1, MT-ND2, ENO2, MT-ND3, ENO3, MT-ND1, GLS, GCSH, IL4I1, NDST1, NSDHL, SCP2, NAMPT, PIP4K2A, PIP4K2B, MMUT, MLYCD, PIP4K2C, EARS2, GAMT, GSTK1, ACOT8, MECR, HOGA1, MTHFD1, MTHFD2, ETHE1, UQCRC1, ACOT1, MT-CO2, HPRT1, UQCRC2, MT-CO3, ALG10B, PI4K2A, MTMR2, RPN2, SHMT2, SHMT1, RPN1, HACD3, GNS, HACD2, ADH5, MTMR6, ADH4, UGT8, LDHB, LDHA, RDH11, RDH10, …	2426	1541	8205	1.43317	1.86893e-30	1.86893e-30	1.29097e-30
KEGG_PATHWAY	hsa05022:Pathways of neurodegeneration - multiple diseases	229	5.10933	1.67243e-18	APP, MT-ND4, MT-ND5, CALML5, MT-CO1, UBE2L6, MT-ND2, MT-ND3, UBE2L3, MT-ND1, PSMD8, PSMD9, PSMD6, PSMD7, TBK1, PSMD4, PSMD2, PSMD3, PSMD1, CSNK2A1, CSNK2A2, PRKCA, COX7A2L, CSNK2B, UQCRC1, VDAC3, VDAC2, VDAC1, MT-CO2, UQCRC2, MT-CO3, UBA52, PIK3R4, UBE2J1, PPP3R1, SPTBN2, TRAP1, FZD2, FZD6, EIF2AK3, CALM3, RYR1, HIP1, MT-ATP6, TUBA1C, PPP3CA, TUBA1B, UCHL1, ACTR1A, TUBA1A, RAC1, HRAS, RAB8A, TUBB…	2426	476	8205	1.62711	5.78661e-16	4.82217e-17	3.33092e-17
KEGG_PATHWAY	hsa05014:Amyotrophic lateral sclerosis	200	4.46229	8.97544e-25	MT-ND4, NUP107, MT-ND5, MT-CO1, MT-ND2, MT-ND3, ACTB, MT-ND1, PSMD8, GLE1, PSMD9, PSMD6, PSMD7, TBK1, PSMD4, PSMD2, PSMD3, PSMD1, NUP214, NUP210, NUP93, COX7A2L, UQCRC1, VDAC1, MT-CO2, UQCRC2, NUP98, MT-CO3, PFN1, PFN2, NUP205, SEH1L, PIK3R4, PPP3R1, POM121C, NUP85, NUP88, EIF2AK3, SETX, MT-ATP6, TUBA1C, PPP3CA, TUBA1B, ACTR1A, TUBA1A, ANXA7, RAC1, RAB8A, NDC1, SEC13, TUBB, TOMM40L, PSMA5, PSMA6,…	2426	364	8205	1.8583	3.1055e-22	6.21101e-23	4.29026e-23
KEGG_PATHWAY	hsa05010:Alzheimer disease	197	4.39536	8.11882e-20	APP, MT-ND4, MT-ND5, CALML5, MT-CO1, MT-ND2, MT-ND3, MT-ND1, PSMD8, PSMD9, PSMD6, PSMD7, PSMD4, PSMD2, AKT2, PSMD3, AKT3, PSMD1, AKT1, CSNK2A1, CSNK2A2, COX7A2L, CSNK2B, UQCRC1, VDAC3, VDAC2, VDAC1, MT-CO2, UQCRC2, MT-CO3, PIK3R4, APH1A, NCSTN, PPP3R1, APOE, FZD2, INSR, FZD6, EIF2AK3, EIF2AK2, CALM3, IDE, MT-ATP6, TUBA1C, PPP3CA, TUBA1B, TUBA1A, HRAS, MME, TUBB, SLC39A10, SLC39A14, PSMA5, PSMA6, …	2426	384	8205	1.73509	2.80911e-17	2.80911e-18	1.9404e-18
KEGG_PATHWAY	hsa05012:Parkinson disease	171	3.81526	3.61876e-32	NDUFA13, MT-ND4, MT-ND5, CALML5, NDUFA11, NDUFA12, MT-CO1, NDUFA10, KEAP1, UBE2L6, PARK7, COX6A1, MT-ND2, MT-ND3, UBE2L3, MT-ND1, TXN2, TUBB8, PSMD8, PSMD9, PSMD6, TUBB6, PSMD7, PSMD4, TUBB3, PSMD2, KIF5B, PSMD3, SLC39A6, PSMD1, SLC39A8, SLC39A7, PRKACA, PRKACB, SLC39A3, SDHC, SDHA, SDHB, TUBA4A, COX6B1, COX7A2L, PPIF, UQCRC1, VDAC3, VDAC2, MT-CO2, VDAC1, MT-CO3, UQCRC2, UBA52, PSMD12, PSMD11, ND…	2426	266	8205	2.17421	1.25209e-29	6.26045e-30	4.32441e-30
KEGG_PATHWAY	hsa05208:Chemical carcinogenesis - reactive oxygen species	128	2.85587	4.03193e-18	NDUFA13, MT-ND4, MT-ND5, NDUFA11, NDUFA12, MT-CO1, NDUFA10, KEAP1, COX6A1, MT-ND2, MT-ND3, MT-ND1, AKT2, AKT3, CYP1B1, AKT1, MAP2K1, MAP2K2, PRKCD, SDHC, CYBA, SDHA, SDHB, COX6B1, COX7A2L, PPIF, UQCRC1, VDAC3, VDAC2, MT-CO2, VDAC1, MT-CO3, UQCRC2, SLC26A2, NDUFB10, NDUFB11, MGST3, MGST1, MGST2, COX7A2, GSTT1, UQCRH, PLD2, HMOX1, CYC1, NDUFV2, MAP2K7, NDUFV1, GSTM3, EPHX1, EPHX4, PTK2, NFKB1, UQCR…	2426	223	8205	1.9413	1.39505e-15	9.96463e-17	6.88308e-17
KEGG_PATHWAY	hsa04141:Protein processing in endoplasmic reticulum	110	2.45426	7.3106e-21	ERO1A, ERO1B, CAPN2, CAPN1, SEC62, SIL1, SKP1, SEC63, PDIA3, DNAJB12, MOGS, PDIA6, PDIA4, RBX1, SELENOS, DNAJB11, ERP29, PLAA, PREB, VCP, RPN2, SAR1A, SAR1B, SEL1L, RPN1, HSPA4L, CUL1, UBE2J1, HSP90B1, HSPH1, BAG2, SSR1, MAP2K7, TXNDC5, EDEM3, HSPA8, HSPA5, WFS1, EDEM2, HSPA6, EIF2AK3, EIF2AK2, HSPA2, EIF2S1, NPLOC4, DNAJC10, BCL2, STT3A, HYOU1, CALR, STT3B, TRAM1, HSP90AB1, PRKCSH, SEC61A1, MAN1…	2426	171	8205	2.17563	2.52947e-18	2.81052e-19	1.94137e-19
KEGG_PATHWAY	hsa00190:Oxidative phosphorylation	94	2.09728	7.56703e-22	NDUFA13, MT-ND4, MT-ND5, NDUFA11, NDUFA12, MT-CO1, COX4I1, NDUFA10, TCIRG1, MT-ND2, COX6A1, MT-ND3, MT-ND1, MT-ATP6, UQCRFS1, ATP6V1E1, ATP6AP1, NDUFC2, SDHC, SDHA, SDHB, COX6B1, COX7A2L, NDUFS8, NDUFS7, PPA2, PPA1, NDUFS6, NDUFS5, NDUFS4, ATP6V1B2, UQCRC1, NDUFS3, NDUFS2, MT-CO2, NDUFS1, MT-CO3, UQCRC2, ATP6V0D1, ATP6V0C, ATP6V1A, NDUFB9, NDUFB8, NDUFB7, NDUFB6, NDUFB10, NDUFB11, COX15, NDUFB5, …	2426	134	8205	2.37253	2.61819e-19	3.27274e-20	2.26065e-20
KEGG_PATHWAY	hsa01200:Carbon metabolism	80	1.78492	2.45403e-18	GPI, ADPGK, OGDHL, ENO1, ENO2, ENO3, HK2, HK1, GCSH, MCEE, IDH3B, PHGDH, ME3, PGLS, DLAT, ME2, MMUT, ACADS, HIBCH, IDH3A, G6PD, TPI1, GPT2, PGAM1, TALDO1, SDHC, PGD, SDHA, SDHB, PKM, PCCA, ACOX1, HKDC1, CAT, PCCB, SUCLG2, SUCLG1, ALDOC, ACOX3, TKT, ALDOA, GAPDH, DLD, PRPS2, PRPS1, FH, H6PD, ECHS1, SHMT2, SHMT1, DLST, PDHB, ADH5, ACAT2, ACAT1, TKFC, ESD, PGK1, ACSS1, PDHA1, MDH1, GOT1, IDH3G, MDH2…	2426	115	8205	2.35277	8.49095e-16	6.5315e-17	4.51164e-17
KEGG_PATHWAY	hsa04210:Apoptosis	66	1.47256	4.77663e-06	TRADD, CTSZ, PIK3CD, PIK3CB, CTSV, ACTB, LMNB2, CTSS, LMNB1, ACTG1, TUBA1C, TUBA1B, CASP7, TUBA1A, CASP8, AIFM1, CASP6, CTSL, CASP3, AKT2, AKT3, TNFSF10, CAPN2, CASP2, AKT1, CTSH, CAPN1, SPTAN1, HRAS, CTSD, CTSC, CTSB, MAP2K1, ENDOG, MAP2K2, CHUK, PDPK1, PARP2, TUBA4A, BIRC5, TUBAL3, DIABLO, HTRA2, ITPR2, ITPR3, MAPK9, NRAS, MAPK1, PMAIP1, RIPK1, BAK1, BID, MCL1, MAPK3, EIF2AK3, TNFRSF10B, PTPN13…	2426	136	8205	1.64132	0.00165135	4.4668e-05	3.08545e-05
KEGG_PATHWAY	hsa01212:Fatty acid metabolism	41	0.91477	2.50076e-10	ACADVL, ACAA2, ECHS1, TECR, HSD17B4, HSD17B12, HACD3, HACD2, HSD17B8, ACACA, ACAT2, ACAT1, SCP2, CPT2, ACADM, HADH, ACAA1, ACADS, CBR4, FADS1, ELOVL1, CPT1A, MECR, ELOVL5, ACSL1, OXSM, SCD5, ACSL5, ACSL4, ACSL3, ACSF3, MCAT, ACADSB, HADHB, HADHA, SCD, ACOX1, FASN, EHHADH, PPT1, ACOX3	2426	57	8205	2.43275	8.65264e-08	4.1203e-09	2.84611e-09
KEGG_PATHWAY	hsa00020:Citrate cycle (TCA cycle)	27	0.60241	1.14014e-10	FH, DLST, OGDHL, PDHB, IDH3B, DLAT, IDH3A, PCK2, PDHA1, MDH1, IDH3G, MDH2, IDH1, IDH2, SDHC, SDHA, SDHB, CS, ACLY, SUCLA2, PC, OGDH, SUCLG2, SUCLG1, ACO1, ACO2, DLD	2426	30	8205	3.0439	3.9449e-08	1.97245e-09	1.36247e-09
