# Supplementary material for: Proteomic analysis of mitochondria associated membranes in renal ischemic reperfusion injury
Source: J Transl Med. 2024 Mar 10;22:261. doi: 10.1186/s12967-024-05021-0 (PMC10925013; doi:10.1186/s12967-024-05021-0)
Supplement: Supplementary file 5 — Additional file 5: Table S3. Enrichment analysis of differential proteins. [file 12967_2024_5021_MOESM5_ESM.xlsx]

## Sheet: BP
Category	Term	Count	%	PValue	Genes	List Total	Pop Hits	Pop Total	Fold Enrichment	Bonferroni	Benjamini	FDR
GOTERM_BP_DIRECT	GO:0000398~mRNA splicing, via spliceosome	33	4.8105	3.30125e-13	SF3B5, PPWD1, PRPF19, PRPF8, RBM4, SNRPD2, MAGOH, RALY, SNRPD3, CTNNBL1, BCAS2, SF3A3, SRRM2, SF3A1, PPIL1, SNRPN, SF3A2, ALYREF, PRPF40A, SMU1, XAB2, PRPF6, SNW1, DDX39A, PHF5A, DDX39B, HNRNPF, PPIH, SNRPA1, SNRPF, HNRNPH3, SNRNP200, RBM22	660	201	19333	4.8092	1.09422e-09	1.09404e-09	1.08875e-09
GOTERM_BP_DIRECT	GO:0043066~negative regulation of apoptotic process	33	4.8105	0.00135241	PRKDC, AMIGO2, FHL2, MALT1, UNG, SLC9A1, MTDH, PRDX2, PRDX5, PDCD10, EPCAM, FLNA, TIMP1, TGM2, CD74, PCID2, SMAD3, DAPK1, MGMT, BNIP3, ANXA4, PLAUR, EIF2AK2, NFKB1, DNAJA1, DNAJC3, DDAH2, UBE2O, YME1L1, NAA15, IL6ST, PTMA, CD44	660	530	19333	1.82387	0.988722	0.205747	0.204753
GOTERM_BP_DIRECT	GO:0051301~cell division	30	4.37318	5.5846e-05	RALA, RALB, NUMA1, GNAI3, WASL, GNAI1, PARD6B, FSD1, HELLS, CENPV, ANAPC7, USP9X, SEPTIN2, TUBB, PRPF40A, ACTR8, INO80, CKAP5, EML4, CDK5, PRC1, CDC16, ANAPC4, PKN2, PIK3C3, ANAPC5, ANAPC1, NUP37, ANAPC2, ARF6	660	383	19333	2.29445	0.168961	0.0345398	0.0343731
GOTERM_BP_DIRECT	GO:0007049~cell cycle	27	3.93586	0.000307401	RALA, RALB, GNAI3, GNAI1, STK10, NIPBL, CHAF1A, MAPK1, FSD1, MCTS1, HELLS, CENPV, USP9X, USP22, PRPF40A, ACTR8, TFDP1, ANAPC4, PKN2, ERH, PIK3C3, ANAPC5, ZMYND11, ANAPC1, NUP37, ANAPC2, ARF6	660	362	19333	2.18479	0.639002	0.0783635	0.0779852
GOTERM_BP_DIRECT	GO:0042981~regulation of apoptotic process	16	2.33236	0.00179701	HIP1, DAPK1, DAPK3, ACTL6A, LRP8, MALT1, BCL2L13, RSL1D1, PRDX2, PLSCR3, CDK5, STK26, BAX, DMAP1, ZBTB7A, TGM2	660	240	19333	1.95283	1	0.760959	0.757285
GOTERM_BP_DIRECT	GO:0051028~mRNA transport	12	1.74927	0.000196063	NUP205, NUP188, NUP210, KHSRP, NUP50, MAGOH, IGF2BP1, NUP54, SUPT6H, QKI, NUP58, NUP37	660	88	19333	3.99442	0.477859	0.0590685	0.0587833
GOTERM_BP_DIRECT	GO:0006913~nucleocytoplasmic transport	11	1.6035	5.92268e-06	NUP205, NUP107, NUP188, NUP210, CDK5, NUP155, NUP50, NUP54, NUP58, NUP160, NUP37	660	50	19333	6.44433	0.0194364	0.00490694	0.00488325
GOTERM_BP_DIRECT	GO:0042776~mitochondrial ATP synthesis coupled proton transport	10	1.45773	0.000341621	NDUFA9, NDUFA8, NDUFB8, MT-ND5, NDUFS5, NDUFB3, NDUFS3, ATP5MF, MT-ND1, ATP5ME	660	65	19333	4.50653	0.677717	0.0808666	0.0804762
GOTERM_BP_DIRECT	GO:0006120~mitochondrial electron transport, NADH to ubiquinone	9	1.31195	0.000169458	NDUFA9, NDUFA8, NDUFB8, MT-ND5, NDUFS5, NDUFB3, NDUFS3, COQ9, MT-ND1	660	47	19333	5.60919	0.429721	0.0561582	0.0558871
GOTERM_BP_DIRECT	GO:0032981~mitochondrial respiratory chain complex I assembly	9	1.31195	0.00129468	NDUFA9, NDUFA8, NDUFB8, COA1, MT-ND5, NDUFS5, NDUFB3, NDUFS3, MT-ND1	660	63	19333	4.18463	0.986341	0.205747	0.204753
GOTERM_BP_DIRECT	GO:0033617~mitochondrial respiratory chain complex IV assembly	7	1.02041	0.000304084	COX19, SURF1, COA1, COX16, SCO2, TACO1, COX17	660	28	19333	7.32311	0.635011	0.0783635	0.0779852
GOTERM_BP_DIRECT	GO:0046034~ATP metabolic process	5	0.728863	0.0030352	NT5E, OLA1, ATP1B1, MYH4, CLPX	660	35	19333	4.18463	1	0.957966	0.953341

## Sheet: CC
Category	Term	Count	%	PValue	Genes	List Total	Pop Hits	Pop Total	Fold Enrichment	Bonferroni	Benjamini	FDR
GOTERM_CC_DIRECT	GO:0005737~cytoplasm	224	32.6531	0.00061666	CYFIP2, PATJ, JPT2, KEAP1, SPINT2, RPL6, UBE2L3, PSMD9, FTH1, MAGOH, LGALS8, SEPHS1, CDK5RAP3, DAPK1, DAPK3, PRKCA, GTPBP4, GTPBP3, EML4, RUFY1, INPP4B, RRAGA, DDX39A, DDX39B, BIN1, HPRT1, XPC, MYL12A, MTDH, PRDX2, PRDX5, PDCD10, MYO6, APOB, ZBTB7A, SNX6, BRAP, VASP, NDFIP2, HARS1, IQSEC2, DTNB, EIF2AK3, RMDN3, EIF2AK2, RMDN2, RMDN1, PARP14, PUM1, PAICS, DERA, EHD1, SMU1, EHD2, AIMP2, FERMT1, SNW…	682	5593	20580	1.20855	0.347446	0.0121923	0.0110999
GOTERM_CC_DIRECT	GO:0005739~mitochondrion	101	14.723	1.5362e-12	MT-ND5, TACO1, ALKBH7, TOMM20, YARS2, MT-ND1, ABHD11, BSG, SACS, CYP1B1, PDK1, TGM2, MIX23, AGTPBP1, ATG9A, PRKCA, TRNT1, CLPX, COX6B1, GTPBP3, TMX2, SCO2, BOLA3, HAT1, TFAM, YME1L1, COX19, COX15, HTRA2, XPC, SLC9A1, PGS1, BCL2L13, PRDX5, ATP5MF, ATP5ME, NDFIP2, SURF1, HARS1, COA1, UQCC1, RMDN3, PYCR1, RMDN2, COQ9, MRPL23, MRPL24, NFKB1, MAVS, NMT1, MRS2, CLIC4, SLC44A2, MRPS11, SYNE2, MRPL42, AU…	682	1451	20580	2.10046	1.06306e-09	1.77175e-10	1.61301e-10
GOTERM_CC_DIRECT	GO:0005789~endoplasmic reticulum membrane	60	8.74636	0.000211088	TRAM1, TXNDC11, USE1, FADS3, SMPD4, OSBP, BSG, TMED3, CYP1B1, TMED1, PIP4K2B, LBR, RAB2B, ATP6AP1, NUP210, SSR4, ATP6AP2, ATG9A, HLA-B, VPS13A, PLAUR, HLA-A, CTDNEP1, TMX2, SOAT1, TKT, MGST3, RAB1B, MOSPD2, GNAI3, HTRA2, AGPAT2, UBE2J1, SLC9A1, MTDH, TMEM67, EMC2, ADGRG6, HMOX1, APOB, RPS27A, LRRC8E, LNPK, UGT1A6, CD74, SORT1, CYP51A1, EIF2AK3, PEDS1, SGPP1, KTN1, ARCN1, ERP44, SQLE, DHRS7, RHEB,…	682	1106	20580	1.63703	0.135919	0.0052169	0.00474949
GOTERM_CC_DIRECT	GO:0005783~endoplasmic reticulum	60	8.74636	0.000491683	WASHC5, TRAM1, FAF1, SRP54, KEAP1, ZDHHC7, USE1, LOXL2, SMPD2, SMPD4, CAPN2, TMED3, SDF4, TMED1, PIP4K2C, EPHB1, TGM2, SSR4, HLA-B, RRAS2, TRAPPC2B, AHSA1, PRKCA, SLC30A1, HLA-A, TSN, EEF1G, DNAJC3, LSG1, RCN1, RCN2, SOAT1, EEF1D, MXRA7, CRELD2, RAB1A, NDUFB8, SAR1A, MGST3, MOSPD2, HTRA2, AGPAT2, SLC9A1, MTDH, PGS1, EMC2, HMOX1, LNPK, UGT1A6, NDFIP2, TMEM30A, BNIP3, CYP51A1, EIF2AK3, PEDS1, KTN1,…	682	1144	20580	1.58265	0.288464	0.0103105	0.00938668
GOTERM_CC_DIRECT	GO:0005743~mitochondrial inner membrane	34	4.95627	6.42517e-05	MRS2, NDUFB8, MT-ND5, COX16, COX15, MRPS11, NDUFB3, TYMS, MT-ND1, PGS1, MRPL42, ATP5MF, ATP5ME, NDUFA8, SURF1, COA1, UQCC1, SQOR, TIMM22, COQ9, MRPL23, MRPL24, CLPX, MRPL44, COX6B1, MRPL53, CYP24A1, PLSCR3, SCO2, NDUFS5, NDUFS3, YME1L1, SLC25A32, L2HGDH	682	479	20580	2.14193	0.0434896	0.00222311	0.00202393
GOTERM_CC_DIRECT	GO:0005759~mitochondrial matrix	29	4.22741	0.000109976	NDUFB8, ECHS1, IBA57, TYMS, TFB1M, ALKBH7, YARS2, PRDX5, AUH, IDH3A, PDK1, POLG, NDUFA9, FAHD1, GLRX5, TWNK, TOP3A, PYCR1, TRNT1, CLPX, ALDH4A1, BCKDK, ALDH5A1, TST, BDH1, SCO2, BOLA3, NDUFS3, TFAM	682	389	20580	2.24962	0.0732835	0.00345925	0.00314931
GOTERM_CC_DIRECT	GO:0005788~endoplasmic reticulum lumen	23	3.35277	0.00058101	TOR4A, FKBP14, PLAUR, FN1, KTN1, DNAJC3, ERP44, RCN1, SELENOM, COL2A1, RCN2, COL4A2, COL4A1, COL6A1, MXRA8, MAPK1, IGFBP7, QSOX1, TIMP1, MFGE8, APOB, B2M, MEN1	682	306	20580	2.26813	0.331137	0.0118253	0.0107658
GOTERM_CC_DIRECT	GO:0005681~spliceosomal complex	22	3.207	7.35e-10	SF3A3, SF3B5, SF3A1, PPIL1, SNRPN, SF3A2, PRPF19, PRPF8, PHF5A, PRPF6, SNW1, SNRPD2, DDX39B, RHEB, PPIH, SNRPA1, SNRPD3, SNRPF, HNRNPH3, SNRNP200, CTNNBL1, BCAS2	682	124	20580	5.3538	5.0862e-07	7.266e-08	6.615e-08
GOTERM_CC_DIRECT	GO:0031966~mitochondrial membrane	16	2.33236	0.000174279	NDUFA9, NRP1, BNIP3, ATG9A, SORD, VPS13A, HTRA2, PRKCA, MFF, MT-ND1, BCL2L13, MAVS, TMX2, GPAM, NDUFS3, OGT	682	153	20580	3.15566	0.113622	0.0046385	0.00422291
GOTERM_CC_DIRECT	GO:0016363~nuclear matrix	15	2.18659	0.000104951	SMARCD1, SMARCD2, CLIC4, MORC3, PAXIP1, NUMA1, ACTL6A, PRPF40A, PHF5A, SNW1, DDX39B, XPOT, HAT1, PPIG, MEN1	682	130	20580	3.48184	0.0700548	0.00345837	0.00314852
GOTERM_CC_DIRECT	GO:0071005~U2-type precatalytic spliceosome	14	2.04082	5.84501e-09	SF3A3, SRRM2, SF3B5, SF3A1, SF3A2, PRPF8, SMU1, PHF5A, PRPF6, SNRPD2, SNRPA1, SNRPD3, SNRPF, SNRNP200	682	50	20580	8.44927	4.04474e-06	4.04475e-07	3.68236e-07
GOTERM_CC_DIRECT	GO:0035580~specific granule lumen	10	1.45773	0.000190798	CNN2, GSDMD, ERP44, RAB27A, GGH, QSOX1, ACAA1, B2M, ILF2, NFKB1	682	62	20580	4.86709	0.123698	0.00489007	0.00445194

## Sheet: MF
Category	Term	Count	%	PValue	Genes	List Total	Pop Hits	Pop Total	Fold Enrichment	Bonferroni	Benjamini	FDR
GOTERM_MF_DIRECT	GO:0005515~protein binding	100	81.6327	4.57659e-23	CYFIP2, PATJ, NUP107, ALKBH7, SLC4A4, RPL6, MT-ND1, IL4I1, NDST1, PSMD9, PIP4K2A, CYP1B1, PSMD1, PIP4K2B, PIP4K2C, CDK5RAP3, DDX18, NUP210, DAPK1, DAPK3, ZFYVE21, PRKCA, GTPBP1, GTPBP4, CLPX, GTPBP3, RUFY1, EML4, DDX39A, DDX39B, BIN1, SCO2, YME1L1, HPRT1, NUP205, SAR1A, PRKDC, XPC, VPS26A, ZNF24, MTDH, PRDX2, PRDX5, MYO6, VPS11, HMOX1, RSU1, LTA4H, ZBTB7A, BRAP, MCTS1, GSDMD, NDFIP2, SNAPIN, JAG1…	672	12619	18908	1.24865	3.99994e-20	3.99994e-20	3.92671e-20
GOTERM_MF_DIRECT	GO:0005524~ATP binding	83	12.0991	0.000137518	SMARCAL1, BMPR2, OLA1, ILK, PEBP1, PIK3C2A, YARS2, UBE2L3, STK10, PIP4K2A, PIP4K2B, PIP4K2C, EPHB2, SEPHS1, GET3, EPHB1, TGM2, PDK1, DDX18, HELLS, ABCC1, ATP6AP1, DAPK1, MARS1, TWNK, DAPK3, PRKCA, TYK2, ACTR8, TRNT1, OXSR1, GTF2F2, RUNX2, CLPX, DDX39A, DDX39B, MAPKAPK2, YME1L1, PIK3C3, KIF20A, MYH4, CARS1, SNRNP200, PRPS2, TOR4A, SLFN5, PRKDC, STK4, PAPSS2, UBE2J1, ORC5, PGS1, PTPA, BTAF1, BMS1, …	672	1541	18908	1.51549	0.113256	0.0171701	0.0168557
GOTERM_MF_DIRECT	GO:0042803~protein homodimerization activity	42	6.12245	0.00200886	PRPS2, HIP1, SPPL2A, ECE1, TYMS, STK4, MFF, YARS2, PTPA, STK10, PDCD10, FLNA, HMOX1, PIP4K2A, PIP4K2B, BANF1, SEPHS1, GBP1, MEF2D, CAMK2G, B2M, SNX6, UGT1A6, TGFB2, HARS1, RRM2, SMAD3, CAV2, BNIP3, DAPK3, TSC2, COQ9, QTRT2, ALDH1A3, RRAGA, GLB1, STK26, BAX, CARS1, TKT, CNOT9, ENG	672	719	18908	1.6436	0.827527	0.11705	0.114907
GOTERM_MF_DIRECT	GO:0003924~GTPase activity	37	5.39359	1.90272e-08	RAB1A, RALA, RALB, SAR1A, RAB1B, SRP54, GNAI3, MTIF2, RND3, GNAI1, SEPTIN10, BMS1, GNA12, MFN2, GBP1, TGM2, RAB2B, SEPTIN2, TUBB, RRAS2, RAB27A, SEPTIN6, GTPBP1, GTPBP4, TUBA4A, GTPBP3, ARL4C, EEF1A1, LSG1, RRAGA, RAP2B, EIF2S3, RHEB, GNB2, EEF1A2, ARF5, ARF6	672	357	18908	2.91615	1.66296e-05	4.15744e-06	4.08133e-06
GOTERM_MF_DIRECT	GO:0016491~oxidoreductase activity	21	3.06122	0.000397198	RRM2, MT-ND5, KDM1A, KDM1B, SQOR, CYP51A1, SORD, PEDS1, MT-ND1, ALDH4A1, FADS3, IL4I1, PRDX2, ALDH1A3, DHRS7, SELENOM, ALDH5A1, BDH1, ALDH3B1, CRYZL1, L2HGDH	672	241	18908	2.45176	0.29335	0.0347151	0.0340796
GOTERM_MF_DIRECT	GO:0051087~chaperone binding	13	1.89504	0.000531343	SLC12A2, HLA-B, FN1, AHSA1, DNAJA1, DNAJC3, BIN1, DNAJA2, DNLZ, SACS, BAX, SUGT1, GET4	672	110	18908	3.32527	0.371562	0.0386995	0.037991
GOTERM_MF_DIRECT	GO:0047485~protein N-terminus binding	13	1.89504	0.00085724	SRRM2, SGF29, LRP8, NIPBL, PDCD10, TBL1XR1, BANF1, NBN, RPS21, EXOC2, PELP1, MEN1, ARF6	672	116	18908	3.15327	0.52742	0.0535163	0.0525366
GOTERM_MF_DIRECT	GO:0019003~GDP binding	12	1.74927	8.2205e-05	PRPS2, RALA, RAP2B, RALB, RHEB, GNAI3, SRP54, RRAS2, RAB27A, GBP1, GNAI1, ARF6	672	77	18908	4.38497	0.0693297	0.0119745	0.0117553
GOTERM_MF_DIRECT	GO:0003755~peptidyl-prolyl cis-trans isomerase activity	9	1.31195	0.000190792	PTPA, PPIL1, FKBP14, AIP, PPWD1, PPIH, PPIG, PPIA, FKBP3	672	46	18908	5.50505	0.153604	0.018528	0.0181888
GOTERM_MF_DIRECT	GO:0008137~NADH dehydrogenase (ubiquinone) activity	8	1.16618	0.000727253	NDUFA9, NDUFA8, NDUFB8, MT-ND5, NDUFS5, NDUFB3, NDUFS3, MT-ND1	672	43	18908	5.23477	0.470515	0.0488938	0.0479987
GOTERM_MF_DIRECT	GO:0017056~structural constituent of nuclear pore	7	1.02041	0.000461404	NUP205, NUP107, NUP188, NUP155, NUP54, NUP58, NUP160	672	29	18908	6.79167	0.331929	0.0366606	0.0359895
GOTERM_MF_DIRECT	GO:0001671~ATPase activator activity	6	0.874636	0.00276552	DNAJA1, DNAJC7, DNAJA2, AHSA1, ATP1B1, GTF2H4	672	28	18908	6.02934	0.911115	0.151067	0.148301

## Sheet: KEGG
KEGG_PATHWAY	Term	Count	%	PValue	Genes	List Total	Pop Hits	Pop Total	Fold Enrichment	Bonferroni	Benjamini	FDR
KEGG_PATHWAY	hsa05022:Pathways of neurodegeneration - multiple diseases	35	5.10204	0.00768844	RAB1A, PSMD12, NDUFB8, HIP1, MT-ND5, NDUFB3, HTRA2, UBE2J1, UBE2L3, MT-ND1, PSMD9, CAPN2, MFN2, PSMD1, MAPK1, RPS27A, CAMK2G, NDUFA9, NDUFA8, TUBB, MAP1LC3B2, EIF2AK3, PRKCA, TUBA4A, NFKB1, COX6B1, PSMA5, PSMC5, PSMC3, PSMA1, CDK5, NDUFS5, NDUFS3, BAX, PIK3C3	382	476	8205	1.57934	0.91001	0.218072	0.21248
KEGG_PATHWAY	hsa05014:Amyotrophic lateral sclerosis	34	4.95627	0.00015891	RAB1A, PSMD12, NDUFB8, NUP205, NUP107, MT-ND5, NUP188, NDUFB3, NUP160, MT-ND1, PSMD9, PSMD1, NDUFA9, NDUFA8, NUP155, NUP210, ALYREF, TUBB, MAP1LC3B2, EIF2AK3, TUBA4A, COX6B1, PSMA5, PSMC5, PSMC3, PSMA1, NUP50, NDUFS5, NDUFS3, BAX, PIK3C3, NUP54, NUP58, NUP37	382	364	8205	2.00629	0.0483748	0.012395	0.0120772
KEGG_PATHWAY	hsa05012:Parkinson disease	29	4.22741	3.90394e-05	PSMD12, NDUFB8, MT-ND5, NDUFB3, GNAI3, KEAP1, HTRA2, GNAI1, UBE2J1, UBE2L3, MT-ND1, PSMD9, MFN2, PSMD1, RPS27A, CAMK2G, NDUFA9, NDUFA8, TUBB, EIF2AK3, TUBA4A, COX6B1, PSMA5, PSMC5, PSMC3, PSMA1, NDUFS5, NDUFS3, BAX	382	266	8205	2.3417	0.0121066	0.0040601	0.00395599
KEGG_PATHWAY	hsa05016:Huntington disease	26	3.79009	0.00409883	PSMD12, NDUFB8, HIP1, MT-ND5, NDUFB3, MT-ND1, PSMD9, POLR2B, POLR2E, PSMD1, POLR2L, TGM2, NDUFA9, NDUFA8, TUBB, TUBA4A, COX6B1, PSMA5, PSMC5, PSMC3, PSMA1, NDUFS5, NDUFS3, BAX, TFAM, PIK3C3	382	306	8205	1.82502	0.722369	0.156279	0.152272
KEGG_PATHWAY	hsa03040:Spliceosome	25	3.64431	5.844e-08	SF3B5, PRPF19, PRPF8, SNRPD2, PUF60, MAGOH, SNRPD3, CTNNBL1, BCAS2, SF3A3, SF3A1, PPIL1, SF3A2, ALYREF, PRPF40A, XAB2, PRPF6, SNW1, PHF5A, DDX39B, PPIH, SNRPA1, SNRPF, SNRNP200, RBM22	382	147	8205	3.6529	1.82331e-05	1.82333e-05	1.77658e-05
KEGG_PATHWAY	hsa03013:Nucleocytoplasmic transport	17	2.47813	3.4404e-05	NUP205, NUP107, NUP188, NUP210, NUP155, ALYREF, NUP160, EEF1A1, SUMO1, DDX39B, XPOT, NUP50, MAGOH, EEF1A2, NUP54, NUP58, NUP37	382	108	8205	3.38096	0.0106768	0.0040601	0.00395599
KEGG_PATHWAY	hsa00190:Oxidative phosphorylation	16	2.33236	0.00133354	NDUFA9, NDUFA8, NDUFB8, MT-ND5, ATP6AP1, COX15, NDUFB3, COX17, MT-ND1, COX6B1, NDUFS5, NDUFS3, ATP6V1D, ATP5MF, ATP6V1C1, ATP5ME	382	134	8205	2.56466	0.340545	0.070563	0.0687537
KEGG_PATHWAY	hsa04723:Retrograde endocannabinoid signaling	15	2.18659	0.00872436	NDUFA9, NDUFA8, NDUFB8, MT-ND5, NDUFB3, GNAI3, PRKCA, GNAI1, MT-ND1, GNG4, NDUFS5, GNB2, NDUFS3, MAPK1, DAGLB	382	148	8205	2.17693	0.935038	0.226833	0.221017
KEGG_PATHWAY	hsa04140:Autophagy - animal	13	1.89504	0.0306992	RAB1A, DAPK1, BNIP3, DAPK3, ATG9A, MAP1LC3B2, EIF2AK3, RRAS2, TSC2, RRAGA, RHEB, MAPK1, PIK3C3	382	141	8205	1.98034	0.99994	0.456102	0.444407
KEGG_PATHWAY	hsa04137:Mitophagy - animal	8	1.16618	0.0488021	BCL2L13, BNIP3, ATG9A, MAP1LC3B2, EIF2AK3, RRAS2, MFN2, RPS27A	382	72	8205	2.38656	1	0.543795	0.529852
KEGG_PATHWAY	hsa00600:Sphingolipid metabolism	7	1.02041	0.0351293	SMPD2, UGCG, SMPD4, GLB1, HEXB, HEXA, SGPP1	382	53	8205	2.83686	0.999986	0.498198	0.485424
KEGG_PATHWAY	hsa00100:Steroid biosynthesis	5	0.728863	0.0122706	SQLE, CYP24A1, SOAT1, CYP51A1, LBR	382	20	8205	5.36976	0.978765	0.274871	0.267823
