# Supplementary material for: Proteomic analysis of mitochondria associated membranes in renal ischemic reperfusion injury
Source: J Transl Med. 2024 Mar 10;22:261. doi: 10.1186/s12967-024-05021-0 (PMC10925013; doi:10.1186/s12967-024-05021-0)
Supplement: Supplementary file 6 — Additional file 6. Table S4. The top 30 proteins in each of the five algorithms. [file 12967_2024_5021_MOESM6_ESM.xlsx]

## Sheet: 11
node_name	MCC	MNC	Degree	EPC	Closeness
RPS27A	13700000000	96	101	45.098	336.567
ATP1B1	158000000000	96	106	54.75	330.583
SF3A2	92200000000000	84	93	54.641	316.267
MFN2	92200000000000	74	79	43.477	311.817
NFKB1	12500000000	56	59	30.755	309.6
DDX39B	1000000000000	84	171	61.134	306.8
EEF1A1	49300000	50	54	35.142	304.933
POLR2B	1050000000	68	70	43.372	304.167
CLPX	637000000	55	60	40.738	301.267
RPL13A	123000000	57	57	39.683	299.017
EEF1G	104000000	48	50	34.241	298.667
CD44	44654	51	55	18.981	296.833
ATP5MF	92200000000000	57	60	37.2	294.467
RPS20	155000000	55	57	42.019	294.35
FN1	47846	55	57	21.364	294.283
RPL19	108000000	45	47	38.415	287.817
MAPK1	441	33	38	15.293	287.25
PSMA1	6270000000	38	42	31.166	285.1
SMAD3	11611	34	35	17.693	284.9
SNRPD3	50	59	61	46.549	284.817
PSMC5	12500000000	35	43	28.577	284.517
PTBP1	781	47	50	38.071	284.4
PRKDC	40440	33	35	24.537	284.067
SNRPF	63	63	66	48.498	283.517
RPS29	113000000	40	40	30.742	283.267
DNMT1	141	26	31	18.011	282.733
CUL1	9440224	29	33	21.017	280.033
PSMA5	12500000000	35	37	26.745	279.35
MRPL24	80300000	37	37	30.049	278.35
PSMC3	12500000000	33	34	23.436	278.267
MRPS11	586000000	42	42	33.935	278.117
EIF2S3	73900000	32	35	27.492	277.85
PPIA	55753	26	31	27.492	277.133
POLR2E	93778	40	40	29.954	276.833
SUMO1	210	40	45	31.69	275.867
PSMD12	12500000000	31	31	24.648	274.6
SRP54	39400000	28	32	25.481	274.55
B2M	672	26	28	18.615	273.583
PSMD1	12500000000	31	33	25.21	273.383
SF3A1	35	36	41	38.678	272.6
ILF2	1919	36	39	37.032	272.3
HNRNPF	643	37	40	35.985	272.217
HNRNPD	15594	34	35	31.942	271.95
NOL6	92200000000000	30	31	30.424	271.917
CD274	15748	30	32	14.952	271.583
RUNX2	735219	27	30	17.917	271.4
MARS1	640192	30	33	27.091	271.333
PPIG	49	34	37	32.252	270.8
RPS21	98800000	29	31	30.722	270.8
PEBP1	10251	18	23	18.469	270.117
HEATR1	92200000000000	30	31	28.289	270.017
POLR2L	174774	32	32	27.344	269.783
MTIF2	30900000	33	35	27.388	269.35
MAGOH	30	45	48	41.82	269.033
WDR75	92200000000000	32	32	27.216	268.85
BMS1	92200000000000	29	30	29.954	268.733
TYMS	449	24	35	12.19	268.583
EIF3M	52000000	25	25	23.959	268.233
FLNA	269	28	35	11.235	268.05
UTP6	92200000000000	29	30	28.413	267.517
GPI	420	23	25	15.591	267.317
EEF1D	44500000	24	25	23.627	267.067
PRPF19	20	41	43	38.991	266.95
ALYREF	479000000	49	51	38.134	266.833
UTP4	92200000000000	29	29	26.593	266.25
APOB	323	20	23	9.964	266.067
NDUFS3	472600	34	36	21.836	266.033
RSL1D1	92200000000000	29	29	28.931	266
SRRM2	6	27	33	33.703	265.75
TUBB	917	19	22	16.71	265.5
PES1	92200000000000	31	31	29.633	265.05
KEAP1	725845	21	24	14.52	264.917
SF3B5	195	37	40	36.184	264.75
VAMP3	117	26	29	7.929	264.667
ATR	10284	23	23	16.12	264.233
EEF1A2	134556	20	20	21.887	263.95
PWP2	92200000000000	26	26	26.727	263.933
TBL3	92200000000000	26	27	26.649	263.517
MT-ND1	415868	23	25	15.324	262.85
DDX18	92200000000000	28	30	26.975	262.533
HMOX1	346	18	22	11.599	262.367
KAT2A	317	24	25	16.119	261.95
EIF2AK2	290	9	21	15.009	260.883
NIP7	92200000000000	28	29	27.961	260.783
SNRPA1	62	39	41	39.403	260.55
EDF1	7257608	14	16	17.885	260.133
OLA1	111115	20	21	18.952	259.95
HPRT1	389	20	21	13.583	259.817
CD63	28562	23	25	10.187	259.767
POLR1D	20900000000000	26	27	23.129	259.383
WDR18	92200000000000	27	28	26.235	259.283
CD81	25902	27	29	11.399	258.9
TFAM	6068	30	30	17.556	258.467
RRM2	417	19	20	11.182	258.133
BSG	12027	20	21	11.665	258.033
ARF6	122	22	26	7.851	257.867
TFB1M	559000000	26	26	24.137	257.517
SNRNP200	13	32	35	35.64	257.45
XAB2	9	30	35	37.223	257.1
MEN1	44	12	17	11.338	256.833
DENR	37457	21	23	21.84	256.633
ELOB	735921	20	21	17.891	255.917
PRPF40A	7	22	25	29.048	255.8
BCAS2	11	28	31	33.913	255.783
SDC1	11632	22	24	9.482	255.717
SMU1	2	28	30	32.837	255.633
FUBP1	484	25	26	27.204	255.517
CTNNBL1	48	32	34	35.629	255.233
PSMD9	6230000000	20	21	15.917	255.05
CSTF3	28	14	20	15.925	254.6
PHF5A	3	32	35	38.41	254.033
MAVS	149	15	16	9.28	253.783
NOL11	174000000000	20	21	21.899	253.6
ANAPC1	12500000000	18	19	16.416	253.583
NUP107	483000000	30	30	25.224	253.367
FKBP3	368238	14	14	18.41	253.367
TEX10	1390000000000	24	24	25.867	253.2
MRPL44	858648	22	22	17.366	253.133
PELP1	87200000000	19	21	20.979	253.1
PUM1	767	7	21	12.579	253
PRPF6	10	26	28	30.732	252.967
ACTL6A	77	27	29	21.607	252.883
PTMA	10206	12	12	16.8	252.85
LSG1	92200000000000	25	25	24.262	252.817
ANAPC4	12500000000	18	20	14.452	252.817
CDC16	12500000000	15	19	12.736	252.65
EIF2AK3	217	14	15	10.715	252.633
PUF60	158	29	30	29.317	252.417
PIK3C3	61	20	25	8.301	251.967
WASL	96	21	23	8.024	251.917
ERH	1	27	29	29.463	251.783
FTH1	745	12	15	7.849	251.567
YME1L1	7259660	20	22	20.181	251.45
KIF20A	419	17	21	8.735	251.35
NT5E	27874	19	21	9.944	251.3
SF3A3	0	28	30	33.834	251.217
NUP160	483000000	28	28	23.962	250.917
KHSRP	352	25	26	26.636	250.683
HLA-B	60	10	13	7.968	250.65
TUBA4A	173	12	13	9.63	250.6
RBM22	1	25	27	32.933	250.083
SNRPN	3	23	26	29.541	250.05
PPIH	37	25	27	28.573	249.983
DDX39A	1	22	24	28.313	249.967
PPIL1	0	26	28	32.815	249.833
MRPL23	93734	18	20	14.704	249.833
TYK2	145	11	12	8.06	249.6
PRKCA	282	18	22	7.777	249.45
TMEM59	35	6	14	8.364	249.283
PAICS	47	9	12	9.93	249.183
ILK	249	17	20	8.069	248.967
GTF2H4	11806	15	17	13.495	248.817
KDM1A	69	20	23	8.964	248.817
NUP205	483000000	28	28	22.547	248.767
UMPS	80	16	18	12.599	248.633
GTF2H1	11820	16	18	15.325	248.6
XPC	172	13	15	11.933	248.533
ANAPC2	12500000000	16	17	14.977	248.5
JAG1	5827	12	13	9.022	248.15
SETD1A	54	13	17	8.196	248.05
HLA-A	174	11	13	6.165	247.783
ZC3H13	1	17	19	26.102	247.35
YARS2	965	17	18	13.403	247.25
BNIP3	165	16	19	7.397	247.217
TIMP1	8116	23	23	10.462	246.917
CARS1	597	20	21	13.156	246.717
PPWD1	1	19	22	29.128	246.5
DNAJA1	46	16	17	14.562	246.283
CCN2	14670	23	25	8.648	246.183
ANAPC7	12500000000	14	16	13.344	246.167
TTC37	40324	9	11	12.538	246.033
ANAPC5	12500000000	16	17	13.191	245.583
LBR	42	5	17	11.04	245.25
TSC2	53	14	17	7.423	245.2
HINT1	144	9	9	13.907	245.067
EML4	142	9	14	9.737	245.033
RALY	20	22	24	28.603	244.967
CHTOP	2	27	28	27.397	244.933
POLDIP3	40327	22	27	19.912	244.683
IGF2BP1	149	10	13	11.735	244.3
HTRA2	19	7	12	8.176	244.233
TGFB2	18267	20	21	9.066	244.183
PRC1	144	10	16	12.26	243.783
TFDP1	35	9	10	7.956	243.333
TAF10	1712	14	14	12.538	243.067
TBL1XR1	16	6	10	7.8	242.95
USP9X	20	6	10	6.922	242.817
CKAP5	27	10	11	6.179	242.817
NUP155	483000000	24	26	21.135	242.8
NUP37	483000000	26	26	21.979	242.683
RAB1A	1504	20	20	6.207	242.65
BANF1	21	11	16	9.745	242.567
PAK1IP1	92200000000000	19	21	19.431	242.183
PIK3C2A	740	7	18	6.141	242.117
NDUFS5	458665	16	17	11.54	242.067
XPOT	3633876	16	18	14.072	242.033
AIMP2	49	10	13	11.222	241.717
USP22	137	11	12	9.051	241.55
SLC9A1	24	9	9	5.241	240.55
WDR48	12	4	9	5.957	240.117
PRDX2	24	9	15	6.264	240
NUP50	483000000	22	25	20.321	239.933
FUBP3	333	11	14	11.772	239.5
ENG	23811	20	21	8.229	238.983
TRNT1	55	13	14	11.115	238.583
COPE	1447	9	14	8.063	238.283
FTL	737	11	12	5.771	237.967
PKN2	7	2	7	6.839	237.75
LTBR	10085	9	12	11.26	236.9
SUPT6H	38	11	16	14.143	236.85
VTA1	11	3	7	7.121	236.55
MCTS1	134	7	10	9.667	236.467
FHL2	29	7	14	6.083	236.433
TOMM20	671	15	18	9.383	236.4
NUP188	483000000	22	24	23.049	236.383
EXOC2	62	9	11	3.978	236.333
LDLR	16	5	7	3.493	236.133
OTUB1	12	6	8	5.049	236.067
MGMT	25	9	10	5.219	236.033
AP1B1	739	14	15	5.862	235.933
RRAGA	23	8	9	6.328	235.85
GTPBP3	198	13	13	12.726	235.767
TAGLN	2097	15	16	7.499	235.55
TOP3A	16	7	9	6.989	235.333
ATP5ME	50406	14	14	11.774	235.283
IDH3A	37	13	14	10.11	235.217
GTF2F2	5959	14	15	15.405	235.167
MYO6	10	4	8	5.056	234.95
CPSF2	479000000	20	22	20.382	234.85
RHEB	25	6	11	4.16	234.85
PCLAF	248	8	8	5.104	234.683
HARS1	411	11	14	12.599	234.583
RBM4	14	10	11	13.993	234.133
HNRNPH3	0	17	19	25.966	234.067
MT-ND5	418670	21	21	10.319	234.017
ATP6AP1	12	3	9	5.308	234
UBE2L3	42	8	10	8.672	233.983
NDUFA9	464100	22	22	11.035	233.95
PRPS2	44	9	9	9.17	233.917
NDUFA8	464633	21	24	10.931	233.667
TSN	7	1	7	8.445	233.65
COX6B1	411966	19	19	11.729	233.633
NUP58	483000000	22	22	21.33	233.567
CSK	17	5	9	4.574	233.533
NUP54	483000000	22	23	20.768	233.2
PAXIP1	45	9	12	7.887	233.133
TMED3	1561	8	14	9.403	233.083
MTDH	4	2	4	5.102	232.867
RAB27A	41	8	9	4.047	232.417
STAT2	154	12	12	6.318	232.383
ITGA3	1017	14	15	6.693	232.367
CPSF4	479000000	16	18	16.059	232.317
NUP210	483000000	21	21	20.567	232.3
PLAA	12	3	9	6.44	232.25
TKT	29	8	11	6.636	232.233
HIP1	125	7	8	4.421	232.117
AHSA1	30	9	11	7.555	232.05
KDM1B	32	9	9	4.977	232.05
UBE2O	17	5	8	6.702	231.867
KTN1	13	4	9	6.872	231.817
MMP14	4041	17	20	6.647	231.783
ATP2B4	6	2	6	5.59	231.75
SORT1	730	9	13	5.462	231.667
ARCN1	1449	8	16	7.001	231.517
RALB	58	8	8	4.012	231.167
BMPR2	729	7	10	5.179	231
KDM2A	16	5	7	6.291	230.967
NRP1	256	8	12	5.647	230.867
RAP2B	10	4	8	4.829	230.7
ORC5	11	5	8	4.87	230.4
COL4A2	2833	13	14	7.073	230.233
CDK5	20	4	12	3.908	230.217
IGFBP7	97	7	8	6.427	230.2
COL4A1	5401	17	18	6.335	230.067
DNAJC7	29	6	10	6.271	230.017
HELLS	284	12	14	5.278	229.717
EPCAM	20193	11	14	6.851	229.55
ACAA1	9	3	8	3.985	229.367
NBN	20	6	6	6.072	229.2
NDUFB8	466686	19	19	9.438	229.1
ARPC2	44	9	11	3.715	228.867
ALDH5A1	14	4	11	6.06	228.65
SLC16A3	34	11	11	4.544	228.6
DAPK1	23	8	9	3.831	228.267
COL2A1	4584	13	13	6.835	228.05
BIN1	28	9	18	3.582	227.767
TACO1	549	15	16	8.519	227.15
VASP	81	10	13	4.012	227.083
CHAF1A	131	9	10	6.551	227
RANBP6	45364	10	12	11.239	226.883
UGT1A6	20	7	9	3.87	226.117
UBE2J1	14	4	9	5.19	226.033
MACROH2A1	13	3	12	6.141	226.017
ALDH1A3	12	3	9	4.153	225.733
BAX	21	6	7	6.195	225.683
ECHS1	29	10	13	5.523	225.65
YEATS2	196	12	12	9.756	225.383
KANSL2	32	5	8	8.353	225.333
RALA	59	6	11	3.847	224.95
ABCC1	10	4	8	3.053	224.817
CD46	22	6	8	4.617	224.65
ATP6V1D	17	7	8	5.346	224.617
PDK1	13	4	11	3.41	224.517
COL6A1	3513	14	15	5.02	224.467
BRAP	6	2	6	3.311	224.033
DMAP1	49	13	14	6.835	223.917
ARF5	736	10	12	3.48	223.617
TRIP13	387	8	11	4.661	223.133
TNFSF10	12	5	5	3.558	222.683
POLG	142	11	13	6.834	222.633
POLR3C	193	9	10	9.688	222.433
MRPL42	1443	8	9	10.121	222.4
RBM12	25	4	5	7.934	222.233
MFF	258	9	9	6.076	222.083
TIMM22	906	12	12	7.457	221.733
ATP6AP2	12	5	7	3.692	221.567
UNG	10	5	7	4.434	221.55
FOLR1	26	4	6	4.144	221.45
PLAUR	53	6	9	3.625	221.333
QKI	64	8	10	8.282	221.033
ATG9A	14	6	8	3.824	220.833
BCKDK	13	5	10	3.772	220.683
MFGE8	20	7	9	4.551	220.617
SLC12A2	11	4	7	3.783	220.583
YBEY	255	8	9	10.389	220.567
GNB2	162	9	13	3.211	219.783
MDK	6	3	5	3.592	219.533
CAMK2G	9	4	7	3.811	219.367
UBP1	14	5	9	5.904	219.283
NAA15	8	3	5	5.482	219.15
IL6ST	6	2	6	2.856	218.65
SUGT1	10	3	7	5.357	218.55
S100A8	9	4	5	4.149	218.1
SNAPIN	723	6	9	3.887	217.983
PYCR1	9	3	8	5.439	217.95
GNAI3	147	7	8	3.585	217.917
IRF5	127	6	7	3.585	217.883
LAMTOR2	17	6	9	3.456	217.783
TWNK	37	6	7	5.563	217.75
TYSND1	3	2	3	2.714	217.75
NAPG	750	8	12	3.625	217.467
EMC2	5	3	4	5.799	217.317
SLC4A4	8	4	4	2.825	216.783
ARFGAP3	728	9	9	3.179	216.25
NIPBL	8	2	8	4.224	216.233
CYP24A1	4	3	3	5.049	216.2
VPS33A	18	7	9	2.479	215.933
CYFIP2	39	6	7	3.055	215.833
RAB1B	1486	14	14	3.881	215.467
SORD	32	9	13	4.34	215.25
SLC16A1	27	7	8	2.731	215.233
SMARCD2	16	5	7	4.6	215.083
CENPV	5	2	5	3.526	214.933
USE1	745	7	8	3.761	214.85
NDUFB3	463800	16	16	8.23	214.5
NUMA1	11	4	7	3.194	214.467
SLC4A7	22	7	10	2.121	214.317
DERA	39	11	12	3.708	214.233
RMDN3	20	7	9	4.046	214.117
MALT1	3	2	3	2.944	213.583
TMEM189	1	1	1	2.267	213.583
RO60	3	4	7	8.827	213.483
DNAJC3	11	3	8	4.605	213.317
PAPSS2	19	6	7	5.092	213.283
CAPZA2	21	4	10	3.023	212.95
GBP1	28	8	8	4.015	212.667
SYPL1	2	1	2	2.386	212.5
RRAS2	9	3	6	2.999	212.4
SQOR	11	3	8	4.259	212.35
PCID2	1	6	7	9.272	212.217
INTS8	12	6	6	5.869	211.833
LOXL2	768	10	10	3.896	211.833
HAT1	9	4	7	3.645	211.733
PTBP3	22	6	8	7.27	211.667
CAPN2	4	2	4	2.114	211.633
LRP8	3	2	3	3.25	211.617
INTS14	7	4	5	4.756	211.55
ZMYM3	15	5	6	3.668	211.367
ZBTB7A	3	2	3	4.122	211.3
GNAI1	147	7	8	2.762	211.167
GET4	5	3	4	3.399	210.983
INF2	9	3	6	3.16	210.65
ZNF3	1	1	1	3.109	210.633
DNAJA2	33	7	8	3.318	210.467
BAIAP2	33	6	7	2.795	210.383
DAPK3	6	4	4	2.865	210.15
FAHD1	9	4	7	4.483	210.05
CYP51A1	9	4	7	4.67	209.817
BCL2L13	6	3	3	3.679	209.8
SMARCAL1	12	4	8	4.028	209.75
M6PR	14	7	7	2.556	209.717
NDRG1	3	1	3	3.022	209.467
VPS13A	5	3	4	3.525	209.433
GET3	6	3	5	3.306	209.2
CYP1B1	17	5	8	3.577	209.167
VPS26A	20	7	11	2.642	208.983
ECE1	2	1	2	3.252	208.717
NDST1	3	2	3	2.377	208.65
COX15	4855	14	15	6.248	208.583
OGT	33	8	9	4.879	208.283
ADGRG1	10	3	6	2.813	207.883
L2HGDH	9	4	5	2.938	207.567
CNN2	10	5	5	2.506	207.333
FERMT1	8	3	5	2.878	206.833
GNG4	156	8	8	2.915	206.75
ZFP91	5	2	5	4.193	206.65
GLG1	2	2	2	2.474	206.617
MORC3	4	2	4	3.999	206.433
MRPL53	722	7	7	6.735	206.417
COX17	6883	14	15	5.637	206.4
SAP30	18	6	8	3.635	206.3
EXOC1	29	5	8	2.614	206.2
PARP14	8	3	5	3.199	206.183
SMARCD1	16	5	7	3.536	206.133
USP48	4	1	4	3.677	206
FAM50A	1	3	4	6.551	205.85
TGM2	149	8	9	3.346	205.767
SGF29	124	7	7	4.885	205.267
FAF1	5	2	5	3.47	205.25
ITM2B	5	2	5	2.714	205.017
PLXNA1	25	6	10	2.131	204.5
MEF2D	4	2	4	2.061	204.5
SLC7A5	13	3	10	2.5	204.467
ALDH4A1	21	6	10	3.156	204.45
INPP4B	9	4	5	2.735	204.4
H1-4	2	1	2	2.349	204.283
AP3D1	11	5	8	2.387	204.117
PVR	6	3	5	2.444	204.1
SPPL2A	3	1	3	3.176	203.5
ANXA4	1	1	1	2.474	203.45
SSR4	5	2	5	2.807	203.117
CENPH	26	4	6	2.699	202.7
SYNE2	11	4	7	2.747	202.617
ATP6V1C1	13	5	6	2.621	202.233
CDCP1	2	2	2	2.287	202.183
MTM1	37	9	10	2.36	202.067
GGH	2	1	2	2.34	201.95
WASHC5	12	5	7	3.114	201.467
ALDH16A1	13	6	7	2.845	201.417
SQLE	9	4	7	2.544	201.417
RCN2	3	2	3	3.504	201.033
SCO2	1107	10	11	5.055	200.983
FSD1	2	1	2	2.052	200.967
RALGAPB	9	3	6	2.302	200.933
EHD1	10	4	6	1.997	200.917
CAV2	8	3	5	1.977	200.85
SPINT2	4	1	4	2.396	200.717
SEMA4B	2	1	2	2.863	200.6
MAPKAPK2	2	1	2	1.778	200.533
ADAMTS1	26	5	5	2.669	200.217
LGALS8	3	2	3	2.476	200.067
COA1	7950	13	13	4.499	199.783
CAVIN2	10	4	6	2.014	199.55
GLRX5	7	2	7	2.63	199.433
RFXANK	1	1	1	2.585	199.433
GTPBP1	2	1	2	1.902	199.333
CDH6	3	1	3	2.109	199.267
ACAP2	8	5	5	1.777	199.267
CRIM1	2	1	2	3.246	199.217
SLC44A2	2	1	2	1.963	199.217
PWWP3A	45360	9	9	6.123	198.95
SP2	3	2	3	3.164	198.7
MPP6	5	1	5	1.868	198.683
EPHB2	12	5	7	2.506	198.65
PIP4K2A	27	5	6	2.464	198.6
PYCR3	4	2	4	2.458	198.267
NRM	7	3	4	2.315	198.25
PHF19	3	2	3	2.45	198.167
QSOX1	3	2	3	2.041	198.133
SMPD2	12	3	6	2.397	198.017
GTF3C4	24	4	4	4.153	197.7
BTAF1	6	2	6	2.786	197.65
PIP4P1	27	4	7	1.957	197.583
CDC42EP1	8	4	4	1.596	197.55
COQ9	42	8	8	3.987	197.467
SURF1	5078	15	15	5.474	197.383
SMS	4	2	4	2.262	197.183
CLIC4	2	2	2	2.186	197.133
FBXO28	3	1	3	2.658	197.05
TBC1D10A	6	4	4	2.258	197
TMEM209	5	2	5	3.533	196.8
SMPD4	30	4	7	4.998	196.35
INO80	16	5	7	3.254	195.743
COTL1	3	1	3	2.043	195.55
TWSG1	2	1	2	2.044	195.5
EFHD2	8	3	5	1.879	195.2
CNOT9	3	1	3	1.756	195.05
PRDX5	4	3	3	1.882	194.983
OSBP	8	3	7	2.393	194.617
MACROH2A2	3	2	3	2.317	194.383
NSMCE1	2	1	2	3.39	194.317
AUH	7	4	5	2.754	194
ANXA3	2	1	2	2.135	193.883
SEPTIN2	9	3	6	2.057	193.867
VPS11	12	5	7	1.902	193.817
GPAM	5	2	5	1.877	193.733
AIP	3	1	3	1.604	193.733
LRP12	2	2	2	1.719	193.6
SOAT1	5	2	5	2.122	193.3
C17orf49	6	3	3	2.678	193.2
CCZ1	11	5	6	1.717	193.033
TGIF1	1	1	1	1.694	193
RND3	6	1	6	2.021	192.667
RSU1	3	2	3	1.783	192.517
PSTPIP2	6	3	5	1.637	192.5
SEPHS1	4	1	4	2.177	192.417
ARL4C	2	1	2	1.606	192.267
MYO1E	4	2	4	1.881	191.883
SGSH	4	1	4	1.667	191.817
STK10	2	2	2	1.623	191.717
COX16	1081	8	9	4.462	191.567
CAVIN3	9	4	5	1.831	191.517
CMTR1	2	1	2	2.95	190.933
ACTR8	12	4	4	3.157	190.426
TRAM1	2	2	2	1.752	190.333
MTA3	4	3	3	1.509	189.75
WDR45B	5	3	4	2.032	189.7
TMEM67	4	1	4	2.05	189.617
IBA57	3	2	3	1.594	189.6
TNFAIP1	3	1	3	2.221	189.5
PLEKHA5	1	1	1	1.836	189.333
COX19	1002	10	10	3.179	189.217
QTRT2	2	2	2	2.041	188.8
ERP44	6	2	6	1.751	188.683
TRAPPC8	9	3	6	1.642	188.417
MYL12A	5	2	5	1.566	188.4
UQCC1	3	1	3	2.277	188.233
ZNF24	2	1	2	1.974	188.133
NEMP1	1	1	1	1.568	187.883
UGCG	10	3	7	2.028	187.8
CD320	2	1	2	1.242	187.65
MOSPD2	3	2	3	1.469	187.4
WDR20	3	1	3	2.771	187.217
ALDH3B1	9	4	5	1.753	186.75
C15orf40	1	1	1	1.734	186.5
SNX6	9	4	5	1.69	185.8
B4GAT1	2	2	2	1.629	184.967
TAOK3	3	2	3	1.393	184.85
GSDMD	2	1	2	1.641	184.767
TRAPPC2B	7	3	4	1.979	184.633
SPATA20	1	1	1	1.379	184.5
TFPI2	3	2	3	1.838	184
DYSF	6	1	6	1.745	183.433
GNA12	32	5	7	1.848	183.15
IQSEC2	2	1	2	1.485	183.133
CDK5RAP3	2	1	2	1.416	182.667
PLXNA3	12	4	4	1.441	182.367
PATJ	3	1	3	1.329	181.517
STXBP6	3	2	3	1.398	180.8
RCOR3	4	3	3	1.885	180.783
EHBP1L1	2	1	2	1.195	180.767
FRMD6	3	1	3	1.25	180.317
MTMR12	2	2	2	1.44	180.233
PIP4K2B	25	4	5	1.566	180.2
SLC1A4	2	1	2	1.61	180.067
PDCD10	3	1	3	1.725	179.867
TST	6	3	3	1.841	179.717
TMEM201	3	2	3	1.55	179.536
DTNB	1	1	1	1.356	179.1
CLMP	1	1	1	2.582	178.567
RAB2B	3	2	3	1.698	178.317
ABHD11	2	1	2	1.35	178.067
MACROD1	2	1	2	1.736	177.917
CENPO	2	2	2	1.396	177.6
EHD2	8	3	5	1.274	176.633
SDF4	1	1	1	1.255	175.8
BOLA3	3	2	3	1.58	175.583
SGPP1	7	3	4	1.38	175.4
HEXA	3	2	3	1.328	174.783
WASHC4	8	4	4	1.471	174.726
IL4I1	3	1	3	1.53	173.383
SULT1C2	2	1	2	1.359	173.25
SAR1A	2	2	2	1.187	173.06
LTA4H	3	1	3	1.138	172.467
NRCAM	4	3	3	1.352	172.3
UBXN6	2	2	2	1.585	171.643
MYL1	3	2	3	1.435	171.576
AGPAT2	2	1	2	1.149	169.95
SLCO4A1	2	2	2	1.171	169.933
C20orf27	2	1	2	1.431	169.319
PARD6B	2	1	2	1.301	169.2
RNF149	1	1	1	1.348	167.752
EDIL3	2	1	2	1.407	167.283
CTDNEP1	1	1	1	1.078	167.15
RIOX2	1	1	1	1.211	167.05
LRRC8A	5	2	5	1.246	166.3
DDAH1	2	1	2	1.391	166.16
PIP4K2C	24	4	4	1.498	164.995
RMDN2	2	2	2	1.228	164.61
ANKRD50	2	2	2	1.347	164.021
RCN1	3	1	3	1.173	162.976
EPHB1	6	4	4	1.454	162.702
MYCBP	1	1	1	1.351	162.45
OXSR1	2	2	2	1.24	162.4
SLC12A7	2	2	2	1.195	162.4
MAP1LC3B2	1	1	1	1.256	161.9
OSTM1	2	1	2	1.24	161.469
MGST3	3	1	3	1.163	160.736
SLC20A1	3	1	3	1.131	160.11
GLB1	4	2	4	1.196	159.25
BDH1	1	1	1	1.095	159.083
DHRS7	1	1	1	1.15	158.521
FADS3	2	1	2	1.095	158.45
CC2D1A	2	1	2	1.107	158.319
CRELD2	1	1	1	1.152	158.002
CRYZL1	1	1	1	1.332	157.948
CHSY1	2	1	2	1.075	156.626
ZFYVE21	1	1	1	1.142	156.526
DDAH2	2	1	2	1.213	156.202
SLC6A6	3	1	3	1.233	156.126
CLCN7	3	1	3	1.152	154.31
TMED1	1	1	1	1.245	153.89
RUFY1	1	1	1	1.059	152.736
TMEM205	1	1	1	1.164	152.66
PTPA	1	1	1	1.174	151.448
STK26	2	1	2	1.109	151.386
SCML2	1	1	1	1.039	150.1
AHNAK2	2	1	2	1.094	149.748
MYH4	2	2	2	1.095	148.69
SEPTIN6	2	2	2	1.12	147.821
SEPTIN10	2	2	2	1.108	147.821
RMDN1	1	1	1	1.041	147.402
NMT1	1	1	1	1.126	147.331
PLA2G15	1	1	1	1.116	147.167
ISOC2	1	1	1	1.06	146.869
AMIGO2	1	1	1	1.134	146.645
SELENOM	1	1	1	1.167	146.583
MRS2	1	1	1	1.125	146.583
RMC1	1	1	1	1.056	146.545
STK4	2	1	2	1.091	145.381
TTC21B	1	1	1	1.072	144.769
TMX4	2	2	2	1.123	144.557
TMX2	2	2	2	1.086	144.557
ADGRG6	1	1	1	1.067	140.7
HEXB	2	2	2	1.096	140.621
TOR4A	1	1	1	1.052	133.11
LRRC8E	2	2	2	1.099	131.317
TTYH3	2	2	2	1.086	131.317
CLDND1	1	1	1	1.054	130.817
POGK	1	1	1	1.052	127.552
CHPF2	1	1	1	1.042	125.365
SLC5A3	1	1	1	1.044	124.632
MXRA8	1	1	1	1.031	1
MXRA7	1	1	1	1.031	1

## Sheet: Sheet1
	MCC	MNC	Degree	EPC	Closeness
	SF3A2	ATP1B1	DDX39B	DDX39B	RPS27A
	MFN2	RPS27A	ATP1B1	ATP1B1	ATP1B1
	ATP5MF	SF3A2	RPS27A	SF3A2	SF3A2
	NOL6	DDX39B	SF3A2	SNRPF	MFN2
	HEATR1	MFN2	MFN2	SNRPD3	NFKB1
	WDR75	POLR2B	POLR2B	RPS27A	DDX39B
	BMS1	SNRPF	SNRPF	MFN2	EEF1A1
	UTP6	SNRPD3	SNRPD3	POLR2B	POLR2B
	UTP4	ATP5MF	ATP5MF	RPS20	CLPX
	RSL1D1	RPL13A	CLPX	MAGOH	RPL13A
	PES1	NFKB1	NFKB1	CLPX	EEF1G
	PWP2	CLPX	RPL13A	RPL13A	CD44
	TBL3	RPS20	RPS20	SNRPA1	ATP5MF
	DDX18	FN1	FN1	PRPF19	RPS20
	NIP7	CD44	CD44	SF3A1	FN1
	WDR18	EEF1A1	EEF1A1	RPL19	RPL19
	LSG1	ALYREF	ALYREF	PHF5A	MAPK1
	PAK1IP1	EEF1G	EEF1G	ALYREF	PSMA1
	POLR1D	PTBP1	PTBP1	PTBP1	SMAD3
	TEX10	RPL19	MAGOH	XAB2	SNRPD3
	DDX39B	MAGOH	RPL19	ATP5MF	PSMC5
	NOL11	MRPS11	SUMO1	ILF2	PTBP1
	ATP1B1	PRPF19	PRPF19	SF3B5	PRKDC
	PELP1	RPS29	PSMC5	HNRNPF	SNRPF
	RPS27A	POLR2E	MRPS11	SNRNP200	RPS29
	PSMC5	SUMO1	PSMA1	CTNNBL1	DNMT1
	PSMA5	SNRPA1	SNRPA1	EEF1A1	CUL1
	PSMD1	PSMA1	SF3A1	EEF1G	PSMA5
	PSMD12	MRPL24	RPS29	MRPS11	MRPL24
	PSMC3	HNRNPF	POLR2E	BCAS2	PSMC3
